# Supplementary material for: Temperature-Dependent Network Modules of Soil Methanogenic Bacterial and Archaeal Communities
Source: Front Microbiol. 2019 Mar 12;10:496. doi: 10.3389/fmicb.2019.00496 (PMC6422946; doi:10.3389/fmicb.2019.00496)
Supplement: Supplementary file 2 [file Table_1.XLSX]

## Sheet: 1-Italy
Supplementary dataset1. Information of nodes in the network of Italian paddy soil. OTU occured in the heatmap were listed and OTUs in the three main modules as shown in supplementary figure S8 were colored in accordingly (Green for 25°C , Blue for 35°C and Red for 45°C).
Label	OTU_ID_heatmap	Family_OTU_heatmap	modularity_class	Phylum	Class	Order	Family	Genus
OTU_112			0	Firmicutes	Clostridia	Clostridiales	Clostridiales_uncla	Clostridiales_uncla
OTU_755			0	Firmicutes	Clostridia	Clostridiales	Syntrophomonadaceae	Syntrophomonas
OTU_11813			1	Deinococcus-Thermus	Deinococci	KD3-62	KD3-62_fa	KD3-62_ge
OTU_2030			1	Deinococcus-Thermus	Deinococci	KD3-62	KD3-62_fa	KD3-62_ge
OTU_227			1	Deinococcus-Thermus	Deinococci	KD3-62	KD3-62_fa	KD3-62_ge
OTU_2715			1	Firmicutes	Clostridia	Clostridiales	Lachnospiraceae	Mobilitalea
OTU_304			1	Firmicutes	Clostridia	Clostridiales	Christensenellaceae	Christensenellaceae_R-7_group
OTU_804			1	Armatimonadetes	uncultured	uncultured_or	uncultured_fa	uncultured_ge
OTU_824			1	Armatimonadetes	uncultured	uncultured_or	uncultured_fa	uncultured_ge
OTU_8925			1	Firmicutes	Clostridia	Clostridiales	Syntrophomonadaceae	Syntrophomonas
OTU_1197			2	Bacteroidetes	Bacteroidia	Bacteroidales	Bacteroidales_uncla	Bacteroidales_uncla
OTU_867			2	Cyanobacteria	ML635J-21	ML635J-21_or	ML635J-21_fa	ML635J-21_ge
OTU_104	OTU_104	Bacillales_uncla, OTU_104	3	Firmicutes	Bacilli	Bacillales	Bacillales_uncla	Bacillales_uncla
OTU_158	OTU_158	Clostridiaceae_1, OTU_158	3	Firmicutes	Clostridia	Clostridiales	Clostridiaceae_1	Clostridiaceae_1_uncla
OTU_26	OTU_26	Lachnospiraceae, OTU_26	3	Firmicutes	Clostridia	Clostridiales	Lachnospiraceae	Mobilitalea
OTU_50	OTU_50	Methanocellaceae, OTU_50	3	Euryarchaeota	Methanomicrobia	Methanocellales	Methanocellaceae	Rice_Cluster_I
OTU_171	OTU_171	Planctomycetes_uncla, OTU_171	3	Planctomycetes	Planctomycetes_uncla	Planctomycetes_uncla	Planctomycetes_uncla	Planctomycetes_uncla
OTU_16	OTU_16	Ruminococcaceae, OTU_16	3	Firmicutes	Clostridia	Clostridiales	Ruminococcaceae	Ruminococcaceae_uncla
OTU_57	OTU_57	Ruminococcaceae, OTU_57	3	Firmicutes	Clostridia	Clostridiales	Ruminococcaceae	Ruminococcaceae_uncla
OTU_6	OTU_6	Ruminococcaceae, OTU_6	3	Firmicutes	Clostridia	Clostridiales	Ruminococcaceae	Pseudobacteroides
OTU_1153			3	Firmicutes	Firmicutes_uncla	Firmicutes_uncla	Firmicutes_uncla	Firmicutes_uncla
OTU_117			3	Firmicutes	Clostridia	Clostridiales	Clostridiaceae_1	Fonticella
OTU_11891			3	Firmicutes	Clostridia	Clostridiales	Clostridiaceae_1	Clostridiaceae_1_uncla
OTU_12			3	Firmicutes	Clostridia	Clostridiales	Clostridiaceae_1	Clostridium_sensu_stricto_10
OTU_1208			3	Deinococcus-Thermus	Deinococci	KD3-62	KD3-62_fa	KD3-62_ge
OTU_124			3	Proteobacteria	Gammaproteobacteria	Xanthomonadales	Xanthomonadaceae	Luteimonas
OTU_126			3	Bacteria_uncla	Bacteria_uncla	Bacteria_uncla	Bacteria_uncla	Bacteria_uncla
OTU_133			3	Proteobacteria	Betaproteobacteria	SC-I-84	SC-I-84_fa	SC-I-84_ge
OTU_13328			3	Firmicutes	Clostridia	Clostridiales	Clostridiaceae_1	Clostridiaceae_1_uncla
OTU_1353			3	Firmicutes	Clostridia	Clostridiales	Clostridiaceae_1	Fonticella
OTU_143			3	Proteobacteria	Alphaproteobacteria	Rhizobiales	Rhizobiales_uncla	Rhizobiales_uncla
OTU_167			3	Firmicutes	Clostridia	Clostridiales	Ruminococcaceae	Pseudobacteroides
OTU_17694			3	Firmicutes	Clostridia	Clostridiales	Clostridiaceae_1	Clostridium_sensu_stricto_8
OTU_19532			3	Firmicutes	Clostridia	Clostridiales	Clostridiaceae_1	Clostridium_sensu_stricto_8
OTU_208			3	Firmicutes	Clostridia	Clostridiales	Clostridiaceae_1	Clostridiaceae_1_uncla
OTU_248			3	Chloroflexi	Ktedonobacteria	C0119	C0119_fa	C0119_ge
OTU_249			3	Firmicutes	Clostridia	Clostridiales	Ruminococcaceae	Anaerobacterium
OTU_3166			3	Proteobacteria	Deltaproteobacteria	Myxococcales	Myxococcales_uncla	Myxococcales_uncla
OTU_320			3	Firmicutes	Negativicutes	Selenomonadales	uncultured	uncultured_ge
OTU_3255			3	Firmicutes	Bacilli	Bacillales	Paenibacillaceae	Oxalophagus
OTU_329			3	Firmicutes	Clostridia	Clostridiales	Clostridiaceae_1	Fonticella
OTU_378			3	Actinobacteria	Thermoleophilia	Solirubrobacterales	Elev-16S-1332	Elev-16S-1332_ge
OTU_3904			3	Firmicutes	Clostridia	Clostridiales	Clostridiaceae_1	Clostridium_sensu_stricto_10
OTU_406			3	Planctomycetes	Phycisphaerae	Tepidisphaerales	Tepidisphaeraceae	Tepidisphaeraceae_ge
OTU_4400			3	Firmicutes	Clostridia	Clostridiales	Lachnospiraceae	Lachnospiraceae_uncla
OTU_441			3	Proteobacteria	Deltaproteobacteria	Myxococcales	Polyangiaceae	Sorangium
OTU_456			3	Chloroflexi	Anaerolineae	Anaerolineales	Anaerolineaceae	Anaerolineaceae_uncla
OTU_502			3	Proteobacteria	Betaproteobacteria	Burkholderiales	Comamonadaceae	Ramlibacter
OTU_5267			3	Proteobacteria	Alphaproteobacteria	Rhodospirillales	Rhodospirillaceae	Defluviicoccus
OTU_536			3	Firmicutes	Clostridia	Clostridiales	Clostridiales_uncla	Clostridiales_uncla
OTU_544			3	Verrucomicrobia	Spartobacteria	Chthoniobacterales	DA101_soil_group	DA101_soil_group_ge
OTU_5544			3	Firmicutes	Clostridia	Clostridiales	Clostridiaceae_1	Clostridiaceae_1_uncla
OTU_556			3	Proteobacteria	Alphaproteobacteria	Sphingomonadales	Sphingomonadaceae	Sphingomonas
OTU_58			3	Firmicutes	Clostridia	Clostridiales	Clostridiaceae_1	Clostridium_sensu_stricto_8
OTU_585			3	Firmicutes	Clostridia	Clostridiales	Ruminococcaceae	Ruminococcaceae_uncla
OTU_605			3	Planctomycetes	Planctomycetacia	Planctomycetales	Planctomycetaceae	Planctomycetaceae_uncla
OTU_616			3	Firmicutes	Clostridia	Clostridiales	Heliobacteriaceae	Hydrogenispora
OTU_6475			3	Gemmatimonadetes	Gemmatimonadetes	Gemmatimonadales	Gemmatimonadaceae	uncultured
OTU_6597			3	Firmicutes	Clostridia	Clostridiales	Clostridiaceae_1	Clostridiaceae_1_uncla
OTU_668			3	Bacteria_uncla	Bacteria_uncla	Bacteria_uncla	Bacteria_uncla	Bacteria_uncla
OTU_677			3	Actinobacteria	Actinobacteria	Micrococcales	Intrasporangiaceae	Intrasporangiaceae_uncla
OTU_6786			3	Firmicutes	Clostridia	Clostridiales	Clostridiaceae_1	Clostridium_sensu_stricto_10
OTU_699			3	Proteobacteria	Deltaproteobacteria	Syntrophobacterales	Syntrophaceae	Syntrophaceae_uncla
OTU_7			3	Firmicutes	Clostridia	Clostridiales	Clostridiaceae_1	Clostridium_sensu_stricto_8
OTU_713			3	Planctomycetes	Planctomycetacia	Planctomycetales	Planctomycetaceae	Singulisphaera
OTU_82			3	Verrucomicrobia	Spartobacteria	Chthoniobacterales	DA101_soil_group	DA101_soil_group_ge
OTU_95			3	Firmicutes	Clostridia	Clostridiales	Clostridiaceae_1	Clostridium_sensu_stricto_10
OTU_955			3	Firmicutes	Clostridia	Clostridiales	Ruminococcaceae	Ruminococcaceae_uncla
OTU_9809			3	Gemmatimonadetes	Gemmatimonadetes	Gemmatimonadales	Gemmatimonadaceae	uncultured
OTU_10375			4	Firmicutes	Clostridia	Thermoanaerobacterales	Thermoanaerobacteraceae	Syntrophaceticus
OTU_13341			4	Firmicutes	Clostridia	Clostridiales	Clostridiales_uncla	Clostridiales_uncla
OTU_116	OTU_116	Bacteroidetes_vadinHA17_fa, OTU_116	5	Bacteroidetes	Bacteroidetes_vadinHA17	Bacteroidetes_vadinHA17_or	Bacteroidetes_vadinHA17_fa	Bacteroidetes_vadinHA17_ge
OTU_349	OTU_349	Bacteroidetes_vadinHA17_fa, OTU_349	5	Bacteroidetes	Bacteroidetes_vadinHA17	Bacteroidetes_vadinHA17_or	Bacteroidetes_vadinHA17_fa	Bacteroidetes_vadinHA17_ge
OTU_5154	OTU_5154	Bacteroidetes_vadinHA17_fa, OTU_5154	5	Bacteroidetes	Bacteroidetes_vadinHA17	Bacteroidetes_vadinHA17_or	Bacteroidetes_vadinHA17_fa	Bacteroidetes_vadinHA17_ge
OTU_1354	OTU_1354	Bathyarchaeota_fa, OTU_1354	5	Bathyarchaeota	Bathyarchaeota_cl	Bathyarchaeota_or	Bathyarchaeota_fa	Bathyarchaeota_ge
OTU_138	OTU_138	Bathyarchaeota_fa, OTU_138	5	Bathyarchaeota	Bathyarchaeota_cl	Bathyarchaeota_or	Bathyarchaeota_fa	Bathyarchaeota_ge
OTU_90	OTU_90	Geobacteraceae, OTU_90	5	Proteobacteria	Deltaproteobacteria	Desulfuromonadales	Geobacteraceae	Geobacter
OTU_2	OTU_2	Lentimicrobiaceae, OTU_2	5	Bacteroidetes	Sphingobacteriia	Sphingobacteriales	Lentimicrobiaceae	Lentimicrobium
OTU_205	OTU_205	Methanotrichaceae, OTU_205	5	Euryarchaeota	Methanomicrobia	Methanosarcinales	Methanotrichaceae	Methanosaeta
OTU_3037	OTU_3037	Methanotrichaceae, OTU_3037	5	Euryarchaeota	Methanomicrobia	Methanosarcinales	Methanotrichaceae	Methanosaeta
OTU_606	OTU_606	Methanotrichaceae, OTU_606	5	Euryarchaeota	Methanomicrobia	Methanosarcinales	Methanotrichaceae	Methanosaeta
OTU_9694	OTU_9694	Methanotrichaceae, OTU_9694	5	Euryarchaeota	Methanomicrobia	Methanosarcinales	Methanotrichaceae	Methanosaeta
OTU_255	OTU_255	Phycisphaerales_uncla, OTU_255	5	Planctomycetes	Phycisphaerae	Phycisphaerales	Phycisphaerales_uncla	Phycisphaerales_uncla
OTU_10	OTU_10	possible_family_01, OTU_10	5	Fibrobacteres	Fibrobacteria	Fibrobacterales	possible_family_01	possible_family_01_ge
OTU_202	OTU_202	Prolixibacteraceae, OTU_202	5	Bacteroidetes	Bacteroidia	Bacteroidales	Prolixibacteraceae	BSV13
OTU_135	OTU_135	Soil_Crenarchaeotic_Group(SCG)_fa, OTU_135	5	Thaumarchaeota	Soil_Crenarchaeotic_Group(SCG)	Soil_Crenarchaeotic_Group(SCG)_or	Soil_Crenarchaeotic_Group(SCG)_fa	Soil_Crenarchaeotic_Group(SCG)_ge
OTU_430	OTU_430	Soil_Crenarchaeotic_Group(SCG)_fa, OTU_430	5	Thaumarchaeota	Soil_Crenarchaeotic_Group(SCG)	Soil_Crenarchaeotic_Group(SCG)_or	Soil_Crenarchaeotic_Group(SCG)_fa	Soil_Crenarchaeotic_Group(SCG)_ge
OTU_200	OTU_200	Sphingomonadaceae, OTU_200	5	Proteobacteria	Alphaproteobacteria	Sphingomonadales	Sphingomonadaceae	Sphingomonas
OTU_324	OTU_324	uncultured_fa, OTU_324	5	Armatimonadetes	uncultured	uncultured_or	uncultured_fa	uncultured_ge
OTU_1382	OTU_1382	Woesearchaeota_(DHVEG-6)_fa, OTU_1382	5	Woesearchaeota_(DHVEG-6)	Woesearchaeota_(DHVEG-6)_cl	Woesearchaeota_(DHVEG-6)_or	Woesearchaeota_(DHVEG-6)_fa	Woesearchaeota_(DHVEG-6)_ge
OTU_1536	OTU_1536	Woesearchaeota_(DHVEG-6)_fa, OTU_1536	5	Woesearchaeota_(DHVEG-6)	Woesearchaeota_(DHVEG-6)_cl	Woesearchaeota_(DHVEG-6)_or	Woesearchaeota_(DHVEG-6)_fa	Woesearchaeota_(DHVEG-6)_ge
OTU_1019			5	Acidobacteria	Subgroup_6	Subgroup_6_or	Subgroup_6_fa	Subgroup_6_ge
OTU_106			5	Firmicutes	Clostridia	Clostridia_uncla	Clostridia_uncla	Clostridia_uncla
OTU_1091			5	Acidobacteria	Subgroup_6	Subgroup_6_or	Subgroup_6_fa	Subgroup_6_ge
OTU_11011			5	Chloroflexi	Anaerolineae	Anaerolineales	Anaerolineaceae	Anaerolinea
OTU_114			5	Proteobacteria	Alphaproteobacteria	Rhodospirillales	Rhodospirillaceae	Defluviicoccus
OTU_1147			5	Acidobacteria	Subgroup_6	Subgroup_6_or	Subgroup_6_fa	Subgroup_6_ge
OTU_1195			5	Microgenomates	Candidatus_Woesebacteria	Candidatus_Woesebacteria_or	Candidatus_Woesebacteria_fa	Candidatus_Woesebacteria_ge
OTU_1228			5	Acidobacteria	Subgroup_6	Subgroup_6_or	Subgroup_6_fa	Subgroup_6_ge
OTU_1258			5	Hydrogenedentes	Hydrogenedentes_cl	Hydrogenedentes_or	Hydrogenedentes_fa	Hydrogenedentes_ge
OTU_127			5	Acidobacteria	Subgroup_6	Subgroup_6_or	Subgroup_6_fa	Subgroup_6_ge
OTU_1289			5	Firmicutes	Clostridia	Clostridiales	Clostridiaceae_1	Clostridiaceae_1_uncla
OTU_1297			5	Planctomycetes	Planctomycetacia	Planctomycetales	Planctomycetaceae	Planctomycetaceae_uncla
OTU_1333			5	Ignavibacteriae	Ignavibacteria	Ignavibacteriales	BSV26	BSV26_ge
OTU_13528			5	Chloroflexi	Anaerolineae	Anaerolineales	Anaerolineaceae	Anaerolineaceae_uncla
OTU_1357			5	Proteobacteria	Alphaproteobacteria	Rhizobiales	Xanthobacteraceae	Xanthobacteraceae_uncla
OTU_1368			5	Planctomycetes	Phycisphaerae	Tepidisphaerales	Tepidisphaeraceae	Tepidisphaeraceae_ge
OTU_1442			5	Verrucomicrobia	Opitutae	Opitutales	Opitutaceae	Opitutus
OTU_1516			5	Planctomycetes	Phycisphaerae	Tepidisphaerales	Tepidisphaeraceae	Tepidisphaeraceae_ge
OTU_156			5	Gemmatimonadetes	Gemmatimonadetes	Gemmatimonadales	Gemmatimonadaceae	uncultured
OTU_15672			5	Acidobacteria	Subgroup_6	Subgroup_6_or	Subgroup_6_fa	Subgroup_6_ge
OTU_160			5	Acidobacteria	Subgroup_6	Subgroup_6_or	Subgroup_6_fa	Subgroup_6_ge
OTU_162			5	Acidobacteria	Holophagae	Subgroup_7	Subgroup_7_fa	Subgroup_7_ge
OTU_163			5	Firmicutes	Clostridia	Clostridiales	Clostridiaceae_1	Fonticella
OTU_165			5	Actinobacteria	Actinobacteria	Micrococcales	Cellulomonadaceae	Actinotalea
OTU_174			5	Firmicutes	Clostridia	Clostridia_uncla	Clostridia_uncla	Clostridia_uncla
OTU_1766			5	Chloroflexi	SJA-15	SJA-15_or	SJA-15_fa	SJA-15_ge
OTU_1778			5	Euryarchaeota	Methanomicrobia	Methanomicrobiales	Methanomicrobiales_uncla	Methanomicrobiales_uncla
OTU_181			5	Gemmatimonadetes	Gemmatimonadetes	Gemmatimonadales	Gemmatimonadaceae	uncultured
OTU_183			5	Ignavibacteriae	Ignavibacteria	Ignavibacteriales	BSV26	BSV26_ge
OTU_1834			5	Planctomycetes	Phycisphaerae	Tepidisphaerales	Tepidisphaeraceae	Tepidisphaeraceae_ge
OTU_186			5	Chloroflexi	Anaerolineae	Anaerolineales	Anaerolineaceae	Anaerolineaceae_uncla
OTU_193			5	Proteobacteria	Betaproteobacteria	Rhodocyclales	Rhodocyclaceae	Rhodocyclaceae_uncla
OTU_197			5	Cyanobacteria	Cyanobacteria	SubsectionIV	FamilyI	FamilyI_uncla
OTU_2029			5	Fibrobacteres	Fibrobacteria	Fibrobacterales	possible_family_01	possible_family_01_ge
OTU_209			5	Firmicutes	Clostridia	Clostridiales	Peptococcaceae	Desulfitobacterium
OTU_21019			5	Chloroflexi	Anaerolineae	Anaerolineales	Anaerolineaceae	Anaerolinea
OTU_2118			5	Acidobacteria	Subgroup_6	Subgroup_6_or	Subgroup_6_fa	Subgroup_6_ge
OTU_2183			5	Woesearchaeota_(DHVEG-6)	Woesearchaeota_(DHVEG-6)_cl	Woesearchaeota_(DHVEG-6)_or	Woesearchaeota_(DHVEG-6)_fa	Woesearchaeota_(DHVEG-6)_ge
OTU_220			5	Acidobacteria	Subgroup_17	Subgroup_17_or	Subgroup_17_fa	Subgroup_17_ge
OTU_221			5	Proteobacteria	Alphaproteobacteria	Rhizobiales	Methylocystaceae	Methylocystaceae_uncla
OTU_2213			5	Woesearchaeota_(DHVEG-6)	Woesearchaeota_(DHVEG-6)_cl	Woesearchaeota_(DHVEG-6)_or	Woesearchaeota_(DHVEG-6)_fa	Woesearchaeota_(DHVEG-6)_ge
OTU_233			5	Chloroflexi	Anaerolineae	Anaerolineales	Anaerolineaceae	Anaerolinea
OTU_235			5	Proteobacteria	Alphaproteobacteria	Rhizobiales	Bradyrhizobiaceae	Bradyrhizobiaceae_uncla
OTU_244			5	Verrucomicrobia	OPB35_soil_group	OPB35_soil_group_or	OPB35_soil_group_fa	OPB35_soil_group_ge
OTU_252			5	Proteobacteria	Deltaproteobacteria	Myxococcales	Haliangiaceae	Haliangium
OTU_253			5	Chloroflexi	Chloroflexia	Chloroflexales	Roseiflexaceae	Roseiflexus
OTU_265			5	Acidobacteria	Holophagae	Subgroup_7	Subgroup_7_fa	Subgroup_7_ge
OTU_272			5	Actinobacteria	Thermoleophilia	Gaiellales	uncultured	uncultured_ge
OTU_277			5	Euryarchaeota	Thermoplasmata	Thermoplasmatales	Thermoplasmatales_Incertae_Sedis	Methanomassiliicoccus
OTU_296			5	Chloroflexi	KD4-96	KD4-96_or	KD4-96_fa	KD4-96_ge
OTU_306			5	Acidobacteria	Holophagae	Holophagae_Incertae_Sedis	Unknown_Family	Thermoanaerobaculum
OTU_3365			5	Armatimonadetes	uncultured	uncultured_or	uncultured_fa	uncultured_ge
OTU_339			5	Cloacimonetes	Cloacimonetes_uncla	Cloacimonetes_uncla	Cloacimonetes_uncla	Cloacimonetes_uncla
OTU_351			5	Bacteroidetes	Bacteroidetes_uncla	Bacteroidetes_uncla	Bacteroidetes_uncla	Bacteroidetes_uncla
OTU_353			5	Armatimonadetes	Chthonomonadetes	Chthonomonadales	Chthonomonadales_fa	Chthonomonadales_ge
OTU_356			5	Chloroflexi	Anaerolineae	Anaerolineales	Anaerolineaceae	uncultured
OTU_370			5	Proteobacteria	Betaproteobacteria	Nitrosomonadales	Nitrosomonadaceae	uncultured
OTU_385			5	Cyanobacteria	Melainabacteria	Gastranaerophilales	Gastranaerophilales_fa	Gastranaerophilales_ge
OTU_394			5	Verrucomicrobia	Spartobacteria	Chthoniobacterales	DA101_soil_group	DA101_soil_group_ge
OTU_399			5	Proteobacteria	Deltaproteobacteria	Myxococcales	Myxococcales_uncla	Myxococcales_uncla
OTU_400			5	Acidobacteria	Solibacteres	Solibacterales	Solibacteraceae_(Subgroup_3)	Candidatus_Solibacter
OTU_404			5	Nitrospirae	Nitrospira	Nitrospirales	Sh765B-TzT-35	Sh765B-TzT-35_ge
OTU_405			5	Acidobacteria	Subgroup_18	Subgroup_18_or	Subgroup_18_fa	Subgroup_18_ge
OTU_41			5	Bacteroidetes	Sphingobacteriia	Sphingobacteriales	Chitinophagaceae	Flavisolibacter
OTU_419			5	Acidobacteria	Blastocatellia	Blastocatellales	Blastocatellaceae_(Subgroup_4)	Blastocatellaceae_(Subgroup_4)_uncla
OTU_420			5	Ignavibacteriae	Ignavibacteria	Ignavibacteriales	BSV40	BSV40_ge
OTU_421			5	Proteobacteria	Betaproteobacteria	Burkholderiales	Alcaligenaceae	uncultured
OTU_432			5	Thaumarchaeota	Soil_Crenarchaeotic_Group(SCG)	Soil_Crenarchaeotic_Group(SCG)_or	Soil_Crenarchaeotic_Group(SCG)_fa	Soil_Crenarchaeotic_Group(SCG)_ge
OTU_443			5	Chloroflexi	SJA-15	SJA-15_or	SJA-15_fa	SJA-15_ge
OTU_449			5	Acidobacteria	Blastocatellia	Blastocatellales	Blastocatellaceae_(Subgroup_4)	uncultured
OTU_452			5	Proteobacteria	Deltaproteobacteria	Myxococcales	Haliangiaceae	Haliangium
OTU_4607			5	Euryarchaeota	Methanomicrobia	Methanosarcinales	Methanosarcinaceae	Methanosarcina
OTU_4653			5	Acidobacteria	Subgroup_17	Subgroup_17_or	Subgroup_17_fa	Subgroup_17_ge
OTU_467			5	Proteobacteria	Alphaproteobacteria	Rhizobiales	Xanthobacteraceae	uncultured
OTU_4724			5	Planctomycetes	Phycisphaerae	Tepidisphaerales	Tepidisphaeraceae	Tepidisphaeraceae_ge
OTU_4811			5	Acidobacteria	Subgroup_6	Subgroup_6_or	Subgroup_6_fa	Subgroup_6_ge
OTU_482			5	Proteobacteria	Deltaproteobacteria	Myxococcales	MSB-4B10	MSB-4B10_ge
OTU_492			5	Euryarchaeota	Methanomicrobia	Methanosarcinales	GOM_Arc_I	Candidatus_Methanoperedens
OTU_500			5	Acidobacteria	Subgroup_6	Subgroup_6_or	Subgroup_6_fa	Subgroup_6_ge
OTU_512			5	Acidobacteria	Subgroup_18	Subgroup_18_or	Subgroup_18_fa	Subgroup_18_ge
OTU_541			5	Proteobacteria	Deltaproteobacteria	Myxococcales	Archangiaceae	Anaeromyxobacter
OTU_552			5	Chloroflexi	Anaerolineae	Anaerolineales	Anaerolineaceae	uncultured
OTU_5522			5	Chloroflexi	KD4-96	KD4-96_or	KD4-96_fa	KD4-96_ge
OTU_553			5	Bacteroidetes	SB-5	SB-5_or	SB-5_fa	SB-5_ge
OTU_576			5	Proteobacteria	Alphaproteobacteria	Rhodospirillales	Rhodospirillaceae	Defluviicoccus
OTU_582			5	Verrucomicrobia	OPB35_soil_group	OPB35_soil_group_or	OPB35_soil_group_fa	OPB35_soil_group_ge
OTU_592			5	Planctomycetes	Planctomycetacia	Planctomycetales	Planctomycetaceae	Planctomycetaceae_uncla
OTU_595			5	Bacteria_uncla	Bacteria_uncla	Bacteria_uncla	Bacteria_uncla	Bacteria_uncla
OTU_624			5	Chloroflexi	SJA-15	SJA-15_or	SJA-15_fa	SJA-15_ge
OTU_629			5	Chloroflexi	Anaerolineae	Anaerolineales	Anaerolineaceae	Anaerolineaceae_uncla
OTU_6380			5	Chloroflexi	Anaerolineae	Anaerolineales	Anaerolineaceae	Anaerolineaceae_uncla
OTU_644			5	Acidobacteria	Blastocatellia	Blastocatellales	Blastocatellaceae_(Subgroup_4)	RB41
OTU_647			5	Firmicutes	Firmicutes_uncla	Firmicutes_uncla	Firmicutes_uncla	Firmicutes_uncla
OTU_663			5	Chloroflexi	Anaerolineae	Anaerolineales	Anaerolineaceae	Anaerolinea
OTU_674			5	Chloroflexi	Chloroflexi_uncla	Chloroflexi_uncla	Chloroflexi_uncla	Chloroflexi_uncla
OTU_709			5	Chloroflexi	Anaerolineae	Anaerolineales	Anaerolineaceae	uncultured
OTU_710			5	Chloroflexi	Anaerolineae	Anaerolineales	Anaerolineaceae	uncultured
OTU_714			5	Acidobacteria	Solibacteres	Solibacterales	Solibacteraceae_(Subgroup_3)	Candidatus_Solibacter
OTU_723			5	Acidobacteria	Blastocatellia	Blastocatellales	Blastocatellaceae_(Subgroup_4)	RB41
OTU_724			5	Chloroflexi	Anaerolineae	Anaerolineales	Anaerolineaceae	uncultured
OTU_732			5	Latescibacteria	Latescibacteria_cl	Latescibacteria_or	Latescibacteria_fa	Latescibacteria_ge
OTU_74			5	Bacteroidetes	WCHB1-32	WCHB1-32_or	WCHB1-32_fa	WCHB1-32_ge
OTU_740			5	Proteobacteria	Alphaproteobacteria	Rhizobiales	Hyphomicrobiaceae	Hyphomicrobium
OTU_77			5	Thaumarchaeota	Soil_Crenarchaeotic_Group(SCG)	Soil_Crenarchaeotic_Group(SCG)_or	Soil_Crenarchaeotic_Group(SCG)_fa	Soil_Crenarchaeotic_Group(SCG)_ge
OTU_784			5	Proteobacteria	Deltaproteobacteria	Deltaproteobacteria_Incertae_Sedis	Syntrophorhabdaceae	Syntrophorhabdus
OTU_787			5	Armatimonadetes	Armatimonadetes_uncla	Armatimonadetes_uncla	Armatimonadetes_uncla	Armatimonadetes_uncla
OTU_801			5	Proteobacteria	Betaproteobacteria	Nitrosomonadales	Nitrosomonadaceae	uncultured
OTU_807			5	Actinobacteria	Thermoleophilia	Gaiellales	Gaiellaceae	Gaiella
OTU_816			5	Chloroflexi	KD4-96	KD4-96_or	KD4-96_fa	KD4-96_ge
OTU_826			5	Proteobacteria	Proteobacteria_uncla	Proteobacteria_uncla	Proteobacteria_uncla	Proteobacteria_uncla
OTU_827			5	Bacteroidetes	Bacteroidia	Bacteroidales	Prolixibacteraceae	BSV13
OTU_845			5	Ignavibacteriae	Ignavibacteria	Ignavibacteriales	BSV26	BSV26_ge
OTU_8476			5	Acidobacteria	Subgroup_6	Subgroup_6_uncla	Subgroup_6_uncla	Subgroup_6_uncla
OTU_8477			5	Armatimonadetes	Armatimonadetes_uncla	Armatimonadetes_uncla	Armatimonadetes_uncla	Armatimonadetes_uncla
OTU_8590			5	Acidobacteria	Subgroup_17	Subgroup_17_or	Subgroup_17_fa	Subgroup_17_ge
OTU_863			5	Bacteria_uncla	Bacteria_uncla	Bacteria_uncla	Bacteria_uncla	Bacteria_uncla
OTU_868			5	Acidobacteria	Solibacteres	Solibacterales	Solibacteraceae_(Subgroup_3)	Candidatus_Solibacter
OTU_876			5	Chloroflexi	Anaerolineae	Anaerolineales	Anaerolineaceae	Anaerolineaceae_uncla
OTU_882			5	Chloroflexi	SBR2076	SBR2076_or	SBR2076_fa	SBR2076_ge
OTU_902			5	Proteobacteria	Proteobacteria_uncla	Proteobacteria_uncla	Proteobacteria_uncla	Proteobacteria_uncla
OTU_904			5	Chloroflexi	Anaerolineae	Anaerolineales	Anaerolineaceae	Anaerolinea
OTU_968			5	Chloroflexi	KD4-96	KD4-96_or	KD4-96_fa	KD4-96_ge
OTU_9773			5	Chloroflexi	SJA-15	SJA-15_or	SJA-15_fa	SJA-15_ge
OTU_980			5	Gemmatimonadetes	Gemmatimonadetes	Gemmatimonadales	Gemmatimonadaceae	Gemmatimonadaceae_uncla
OTU_110	OTU_110	Anaerolineaceae, OTU_110	6	Chloroflexi	Anaerolineae	Anaerolineales	Anaerolineaceae	Anaerolineaceae_uncla
OTU_23	OTU_23	Anaerolineaceae, OTU_23	6	Chloroflexi	Anaerolineae	Anaerolineales	Anaerolineaceae	Anaerolineaceae_uncla
OTU_455	OTU_455	Anaerolineaceae, OTU_455	6	Chloroflexi	Anaerolineae	Anaerolineales	Anaerolineaceae	Anaerolinea
OTU_572	OTU_572	Anaerolineaceae, OTU_572	6	Chloroflexi	Anaerolineae	Anaerolineales	Anaerolineaceae	Anaerolinea
OTU_96	OTU_96	Anaerolineaceae, OTU_96	6	Chloroflexi	Anaerolineae	Anaerolineales	Anaerolineaceae	Anaerolineaceae_uncla
OTU_444	OTU_444	Archaea_uncla, OTU_444	6	Archaea_uncla	Archaea_uncla	Archaea_uncla	Archaea_uncla	Archaea_uncla
OTU_21	OTU_21	Bacteroidetes_vadinHA17_fa, OTU_21	6	Bacteroidetes	Bacteroidetes_vadinHA17	Bacteroidetes_vadinHA17_or	Bacteroidetes_vadinHA17_fa	Bacteroidetes_vadinHA17_ge
OTU_307	OTU_307	CCA47, OTU_307	6	Euryarchaeota	Thermoplasmata	Thermoplasmatales	CCA47	CCA47_ge
OTU_81	OTU_81	KD4-96_fa, OTU_81	6	Chloroflexi	KD4-96	KD4-96_or	KD4-96_fa	KD4-96_ge
OTU_287	OTU_287	Methanocellaceae, OTU_287	6	Euryarchaeota	Methanomicrobia	Methanocellales	Methanocellaceae	Methanocella
OTU_574	OTU_574	Methanocellaceae, OTU_574	6	Euryarchaeota	Methanomicrobia	Methanocellales	Methanocellaceae	Rice_Cluster_I
OTU_282	OTU_282	Methanomicrobiales_uncla, OTU_282	6	Euryarchaeota	Methanomicrobia	Methanomicrobiales	Methanomicrobiales_uncla	Methanomicrobiales_uncla
OTU_1231	OTU_1231	Methanotrichaceae, OTU_1231	6	Euryarchaeota	Methanomicrobia	Methanosarcinales	Methanotrichaceae	Methanosaeta
OTU_476	OTU_476	Methanotrichaceae, OTU_476	6	Euryarchaeota	Methanomicrobia	Methanosarcinales	Methanotrichaceae	Methanosaeta
OTU_611	OTU_611	Methanotrichaceae, OTU_611	6	Euryarchaeota	Methanomicrobia	Methanosarcinales	Methanotrichaceae	Methanosaeta
OTU_779	OTU_779	Methanotrichaceae, OTU_779	6	Euryarchaeota	Methanomicrobia	Methanosarcinales	Methanotrichaceae	Methanosaeta
OTU_179	OTU_179	MSBL9_fa, OTU_179	6	Planctomycetes	Phycisphaerae	MSBL9	MSBL9_fa	MSBL9_ge
OTU_80	OTU_80	MSBL9_fa, OTU_80	6	Planctomycetes	Phycisphaerae	MSBL9	MSBL9_fa	MSBL9_ge
OTU_190	OTU_190	OPB56, OTU_190	6	Chlorobi	Chlorobia	Chlorobiales	OPB56	OPB56_ge
OTU_319	OTU_319	Planctomycetaceae, OTU_319	6	Planctomycetes	Planctomycetacia	Planctomycetales	Planctomycetaceae	Planctomycetaceae_uncla
OTU_2693	OTU_2693	Ruminococcaceae, OTU_2693	6	Firmicutes	Clostridia	Clostridiales	Ruminococcaceae	Ruminococcaceae_uncla
OTU_141	OTU_141	S0134_terrestrial_group_fa, OTU_141	6	Gemmatimonadetes	S0134_terrestrial_group	S0134_terrestrial_group_or	S0134_terrestrial_group_fa	S0134_terrestrial_group_ge
OTU_48	OTU_48	SB-5_fa, OTU_48	6	Bacteroidetes	SB-5	SB-5_or	SB-5_fa	SB-5_ge
OTU_177	OTU_177	Subgroup_18_fa, OTU_177	6	Acidobacteria	Subgroup_18	Subgroup_18_or	Subgroup_18_fa	Subgroup_18_ge
OTU_152	OTU_152	Subgroup_21_fa, OTU_152	6	Acidobacteria	Subgroup_21	Subgroup_21_or	Subgroup_21_fa	Subgroup_21_ge
OTU_84	OTU_84	Subgroup_6_fa, OTU_84	6	Acidobacteria	Subgroup_6	Subgroup_6_or	Subgroup_6_fa	Subgroup_6_ge
OTU_224	OTU_224	uncultured_fa, OTU_224	6	Armatimonadetes	uncultured	uncultured_or	uncultured_fa	uncultured_ge
OTU_10045			6	Proteobacteria	Deltaproteobacteria	Myxococcales	Archangiaceae	Anaeromyxobacter
OTU_101			6	Armatimonadetes	uncultured	uncultured_or	uncultured_fa	uncultured_ge
OTU_10199			6	Euryarchaeota	Methanomicrobia	Methanocellales	Methanocellaceae	Rice_Cluster_I
OTU_1059			6	Woesearchaeota_(DHVEG-6)	Woesearchaeota_(DHVEG-6)_cl	Woesearchaeota_(DHVEG-6)_or	Woesearchaeota_(DHVEG-6)_fa	Woesearchaeota_(DHVEG-6)_ge
OTU_1075			6	Archaea_uncla	Archaea_uncla	Archaea_uncla	Archaea_uncla	Archaea_uncla
OTU_1106			6	Bacteria_uncla	Bacteria_uncla	Bacteria_uncla	Bacteria_uncla	Bacteria_uncla
OTU_111			6	Planctomycetes	Phycisphaerae	MSBL9	MSBL9_fa	MSBL9_ge
OTU_1118			6	Omnitrophica	Omnitrophica_cl	Omnitrophica_or	Omnitrophica_fa	Omnitrophica_ge
OTU_115			6	Proteobacteria	Deltaproteobacteria	Bdellovibrionales	Bacteriovoracaceae	uncultured
OTU_1162			6	Woesearchaeota_(DHVEG-6)	Woesearchaeota_(DHVEG-6)_cl	Woesearchaeota_(DHVEG-6)_or	Woesearchaeota_(DHVEG-6)_fa	Woesearchaeota_(DHVEG-6)_ge
OTU_1189			6	Euryarchaeota	Methanomicrobia	Methanosarcinales	Methanotrichaceae	Methanosaeta
OTU_1290			6	Archaea_uncla	Archaea_uncla	Archaea_uncla	Archaea_uncla	Archaea_uncla
OTU_130			6	Gemmatimonadetes	S0134_terrestrial_group	S0134_terrestrial_group_or	S0134_terrestrial_group_fa	S0134_terrestrial_group_ge
OTU_1327			6	Planctomycetes	Phycisphaerae	Phycisphaerales	AKAU3564_sediment_group	AKAU3564_sediment_group_ge
OTU_145			6	Acidobacteria	Subgroup_21	Subgroup_21_or	Subgroup_21_fa	Subgroup_21_ge
OTU_146			6	Proteobacteria	Deltaproteobacteria	Myxococcales	Archangiaceae	Anaeromyxobacter
OTU_1475			6	Acidobacteria	Subgroup_18	Subgroup_18_or	Subgroup_18_fa	Subgroup_18_ge
OTU_15718			6	Chloroflexi	SJA-15	SJA-15_or	SJA-15_fa	SJA-15_ge
OTU_166			6	Bacteria_uncla	Bacteria_uncla	Bacteria_uncla	Bacteria_uncla	Bacteria_uncla
OTU_16844			6	Chloroflexi	Anaerolineae	Anaerolineales	Anaerolineaceae	Anaerolinea
OTU_1717			6	Woesearchaeota_(DHVEG-6)	Woesearchaeota_(DHVEG-6)_cl	Woesearchaeota_(DHVEG-6)_or	Woesearchaeota_(DHVEG-6)_fa	Woesearchaeota_(DHVEG-6)_ge
OTU_1893			6	Armatimonadetes	uncultured	uncultured_or	uncultured_fa	uncultured_ge
OTU_20350			6	Euryarchaeota	Methanomicrobia	Methanosarcinales	Methanotrichaceae	Methanosaeta
OTU_237			6	Proteobacteria	Deltaproteobacteria	Myxococcales	Haliangiaceae	Haliangium
OTU_239			6	Deinococcus-Thermus	Deinococci	KD3-62	KD3-62_fa	KD3-62_ge
OTU_24			6	Chloroflexi	Anaerolineae	Anaerolineales	Anaerolineaceae	Anaerolinea
OTU_2455			6	Archaea_uncla	Archaea_uncla	Archaea_uncla	Archaea_uncla	Archaea_uncla
OTU_2481			6	Archaea_uncla	Archaea_uncla	Archaea_uncla	Archaea_uncla	Archaea_uncla
OTU_2503			6	Planctomycetes	Phycisphaerae	MSBL9	MSBL9_fa	MSBL9_ge
OTU_254			6	Chloroflexi	Anaerolineae	Anaerolineales	Anaerolineaceae	Leptolinea
OTU_2549			6	Armatimonadetes	uncultured	uncultured_or	uncultured_fa	uncultured_ge
OTU_257			6	Proteobacteria	Deltaproteobacteria	Syntrophobacterales	Syntrophaceae	Syntrophus
OTU_264			6	Armatimonadetes	uncultured	uncultured_or	uncultured_fa	uncultured_ge
OTU_275			6	Bacteria_uncla	Bacteria_uncla	Bacteria_uncla	Bacteria_uncla	Bacteria_uncla
OTU_290			6	Planctomycetes	Phycisphaerae	MSBL9	MSBL9_fa	MSBL9_ge
OTU_291			6	Armatimonadetes	uncultured	uncultured_or	uncultured_fa	uncultured_ge
OTU_293			6	Actinobacteria	Coriobacteriia	Coriobacteriales	Coriobacteriaceae	uncultured
OTU_294			6	Actinobacteria	Actinobacteria	Micromonosporales	Micromonosporaceae	Micromonosporaceae_uncla
OTU_3129			6	Chloroflexi	KD4-96	KD4-96_or	KD4-96_fa	KD4-96_ge
OTU_316			6	Armatimonadetes	uncultured	uncultured_or	uncultured_fa	uncultured_ge
OTU_325			6	Gemmatimonadetes	S0134_terrestrial_group	S0134_terrestrial_group_or	S0134_terrestrial_group_fa	S0134_terrestrial_group_ge
OTU_341			6	Planctomycetes	Pla3_lineage	Pla3_lineage_or	Pla3_lineage_fa	Pla3_lineage_ge
OTU_347			6	Planctomycetes	Phycisphaerae	Pla1_lineage	Pla1_lineage_fa	Pla1_lineage_ge
OTU_363			6	Planctomycetes	Phycisphaerae	Tepidisphaerales	Tepidisphaeraceae	Tepidisphaeraceae_ge
OTU_366			6	Cyanobacteria	Melainabacteria	Gastranaerophilales	Gastranaerophilales_fa	Gastranaerophilales_ge
OTU_386			6	Chloroflexi	Anaerolineae	Anaerolineales	Anaerolineaceae	Anaerolineaceae_uncla
OTU_401			6	Proteobacteria	Deltaproteobacteria	Desulfarculales	Desulfarculaceae	Desulfatiglans
OTU_403			6	Bacteria_uncla	Bacteria_uncla	Bacteria_uncla	Bacteria_uncla	Bacteria_uncla
OTU_408			6	Chloroflexi	Anaerolineae	Anaerolineales	Anaerolineaceae	uncultured
OTU_410			6	Gemmatimonadetes	S0134_terrestrial_group	S0134_terrestrial_group_or	S0134_terrestrial_group_fa	S0134_terrestrial_group_ge
OTU_411			6	Omnitrophica	Omnitrophica_Incertae_Sedis	Unknown_Order	Unknown_Family	Candidatus_Omnitrophus
OTU_417			6	Chloroflexi	Anaerolineae	Anaerolineales	Anaerolineaceae	Anaerolinea
OTU_4406			6	Ignavibacteriae	Ignavibacteria	Ignavibacteriales	Ignavibacteriales_uncla	Ignavibacteriales_uncla
OTU_450			6	Bacteria_uncla	Bacteria_uncla	Bacteria_uncla	Bacteria_uncla	Bacteria_uncla
OTU_462			6	Chloroflexi	Anaerolineae	Anaerolineales	Anaerolineaceae	uncultured
OTU_465			6	Latescibacteria	Latescibacteria_cl	Latescibacteria_or	Latescibacteria_fa	Latescibacteria_ge
OTU_480			6	Bacteria_uncla	Bacteria_uncla	Bacteria_uncla	Bacteria_uncla	Bacteria_uncla
OTU_490			6	Proteobacteria	Deltaproteobacteria	Deltaproteobacteria_Incertae_Sedis	Syntrophorhabdaceae	Syntrophorhabdus
OTU_496			6	Planctomycetes	Planctomycetes_uncla	Planctomycetes_uncla	Planctomycetes_uncla	Planctomycetes_uncla
OTU_551			6	AC1	AC1_cl	AC1_or	AC1_fa	AC1_ge
OTU_561			6	Bacteria_uncla	Bacteria_uncla	Bacteria_uncla	Bacteria_uncla	Bacteria_uncla
OTU_562			6	Acidobacteria	Subgroup_17	Subgroup_17_or	Subgroup_17_fa	Subgroup_17_ge
OTU_573			6	Bacteroidetes	Sphingobacteriia	Sphingobacteriales	Sphingobacteriales_uncla	Sphingobacteriales_uncla
OTU_5814			6	Planctomycetes	Phycisphaerae	MSBL9	MSBL9_fa	MSBL9_ge
OTU_602			6	Acidobacteria	Subgroup_25	Subgroup_25_or	Subgroup_25_fa	Subgroup_25_ge
OTU_6064			6	Chloroflexi	SJA-15	SJA-15_or	SJA-15_fa	SJA-15_ge
OTU_613			6	Firmicutes	Firmicutes_uncla	Firmicutes_uncla	Firmicutes_uncla	Firmicutes_uncla
OTU_618			6	Planctomycetes	Planctomycetes_uncla	Planctomycetes_uncla	Planctomycetes_uncla	Planctomycetes_uncla
OTU_620			6	Chloroflexi	Anaerolineae	Anaerolineales	Anaerolineaceae	Anaerolineaceae_uncla
OTU_626			6	Woesearchaeota_(DHVEG-6)	Woesearchaeota_(DHVEG-6)_cl	Woesearchaeota_(DHVEG-6)_or	Woesearchaeota_(DHVEG-6)_fa	Woesearchaeota_(DHVEG-6)_ge
OTU_632			6	Chloroflexi	Anaerolineae	Anaerolineales	Anaerolineaceae	uncultured
OTU_635			6	Firmicutes	Clostridia	Clostridiales	Ruminococcaceae	Ruminiclostridium_1
OTU_639			6	Proteobacteria	Deltaproteobacteria	Myxococcales	Haliangiaceae	Haliangium
OTU_640			6	Firmicutes	Clostridia	Clostridia_uncla	Clostridia_uncla	Clostridia_uncla
OTU_664			6	Chloroflexi	SBR2076	SBR2076_or	SBR2076_fa	SBR2076_ge
OTU_667			6	Proteobacteria	Deltaproteobacteria	Syntrophobacterales	Syntrophaceae	Syntrophus
OTU_669			6	Chloroflexi	Anaerolineae	Anaerolineales	Anaerolineaceae	uncultured
OTU_683			6	Verrucomicrobia	Opitutae	Opitutales	Opitutaceae	Opitutus
OTU_7107			6	Chloroflexi	Anaerolineae	Anaerolineales	Anaerolineaceae	Anaerolinea
OTU_736			6	WS1	WS1_cl	WS1_or	WS1_fa	WS1_ge
OTU_739			6	Parcubacteria	Parcubacteria_cl	Parcubacteria_or	Parcubacteria_fa	Parcubacteria_ge
OTU_741			6	Bacteria_uncla	Bacteria_uncla	Bacteria_uncla	Bacteria_uncla	Bacteria_uncla
OTU_742			6	Parcubacteria	Candidatus_Moranbacteria	Candidatus_Moranbacteria_or	Candidatus_Moranbacteria_fa	Candidatus_Moranbacteria_ge
OTU_750			6	Planctomycetes	Phycisphaerae	Pla1_lineage	Pla1_lineage_fa	Pla1_lineage_ge
OTU_76			6	Bacteria_uncla	Bacteria_uncla	Bacteria_uncla	Bacteria_uncla	Bacteria_uncla
OTU_782			6	Planctomycetes	Phycisphaerae	MSBL9	MSBL9_fa	MSBL9_ge
OTU_792			6	Chloroflexi	Chloroflexi_uncla	Chloroflexi_uncla	Chloroflexi_uncla	Chloroflexi_uncla
OTU_802			6	Bacteria_uncla	Bacteria_uncla	Bacteria_uncla	Bacteria_uncla	Bacteria_uncla
OTU_8023			6	Ignavibacteriae	Ignavibacteria	Ignavibacteriales	Ignavibacteriales_uncla	Ignavibacteriales_uncla
OTU_813			6	Chloroflexi	Anaerolineae	Anaerolineales	Anaerolineaceae	uncultured
OTU_841			6	Bacteria_uncla	Bacteria_uncla	Bacteria_uncla	Bacteria_uncla	Bacteria_uncla
OTU_8543			6	Verrucomicrobia	OPB35_soil_group	OPB35_soil_group_or	OPB35_soil_group_fa	OPB35_soil_group_ge
OTU_911			6	Bacteria_uncla	Bacteria_uncla	Bacteria_uncla	Bacteria_uncla	Bacteria_uncla
OTU_918			6	Latescibacteria	Latescibacteria_cl	Latescibacteria_or	Latescibacteria_fa	Latescibacteria_ge
OTU_926			6	Microgenomates	Candidatus_Amesbacteria	Candidatus_Amesbacteria_or	Candidatus_Amesbacteria_fa	Candidatus_Amesbacteria_ge
OTU_929			6	Armatimonadetes	Chthonomonadetes	Chthonomonadales	Chthonomonadales_fa	Chthonomonadales_ge
OTU_960			6	Planctomycetes	Phycisphaerae	Tepidisphaerales	Tepidisphaeraceae	Tepidisphaeraceae_ge
OTU_9604			6	Planctomycetes	Phycisphaerae	MSBL9	MSBL9_fa	MSBL9_ge
OTU_70	OTU_70	Anaerolineaceae, OTU_70	7	Chloroflexi	Anaerolineae	Anaerolineales	Anaerolineaceae	Anaerolinea
OTU_182			7	Bacteria_uncla	Bacteria_uncla	Bacteria_uncla	Bacteria_uncla	Bacteria_uncla
OTU_242			8	Planctomycetes	Phycisphaerae	Tepidisphaerales	Tepidisphaeraceae	Tepidisphaeraceae_ge
OTU_357			8	Firmicutes	Clostridia	Clostridiales	Christensenellaceae	Christensenellaceae_R-7_group
OTU_225			9	Deinococcus-Thermus	Deinococci	KD3-62	KD3-62_fa	KD3-62_ge
OTU_377			9	Armatimonadetes	uncultured	uncultured_or	uncultured_fa	uncultured_ge
OTU_4893			9	Firmicutes	Negativicutes	Selenomonadales	Veillonellaceae	uncultured
OTU_4	OTU_4	Bacilli_uncla, OTU_4	10	Firmicutes	Bacilli	Bacilli_uncla	Bacilli_uncla	Bacilli_uncla
OTU_15	OTU_15	Bacteria_uncla, OTU_15	10	Bacteria_uncla	Bacteria_uncla	Bacteria_uncla	Bacteria_uncla	Bacteria_uncla
OTU_194	OTU_194	Bacteria_uncla, OTU_194	10	Bacteria_uncla	Bacteria_uncla	Bacteria_uncla	Bacteria_uncla	Bacteria_uncla
OTU_25	OTU_25	Bacteria_uncla, OTU_25	10	Bacteria_uncla	Bacteria_uncla	Bacteria_uncla	Bacteria_uncla	Bacteria_uncla
OTU_87	OTU_87	Chloroflexi_uncla, OTU_87	10	Chloroflexi	Chloroflexi_uncla	Chloroflexi_uncla	Chloroflexi_uncla	Chloroflexi_uncla
OTU_184	OTU_184	Clostridia_uncla, OTU_184	10	Firmicutes	Clostridia	Clostridia_uncla	Clostridia_uncla	Clostridia_uncla
OTU_518	OTU_518	Clostridia_uncla, OTU_518	10	Firmicutes	Clostridia	Clostridia_uncla	Clostridia_uncla	Clostridia_uncla
OTU_172	OTU_172	Clostridiales_uncla, OTU_172	10	Firmicutes	Clostridia	Clostridiales	Clostridiales_uncla	Clostridiales_uncla
OTU_39	OTU_39	Clostridiales_uncla, OTU_39	10	Firmicutes	Clostridia	Clostridiales	Clostridiales_uncla	Clostridiales_uncla
OTU_43	OTU_43	Clostridiales_uncla, OTU_43	10	Firmicutes	Clostridia	Clostridiales	Clostridiales_uncla	Clostridiales_uncla
OTU_196	OTU_196	D8A-2_fa, OTU_196	10	Firmicutes	Clostridia	D8A-2	D8A-2_fa	D8A-2_ge
OTU_56	OTU_56	D8A-2_fa, OTU_56	10	Firmicutes	Clostridia	D8A-2	D8A-2_fa	D8A-2_ge
OTU_17	OTU_17	Firmicutes_uncla, OTU_17	10	Firmicutes	Firmicutes_uncla	Firmicutes_uncla	Firmicutes_uncla	Firmicutes_uncla
OTU_144	OTU_144	Heliobacteriaceae, OTU_144	10	Firmicutes	Clostridia	Clostridiales	Heliobacteriaceae	Hydrogenispora
OTU_170	OTU_170	Heliobacteriaceae, OTU_170	10	Firmicutes	Clostridia	Clostridiales	Heliobacteriaceae	Hydrogenispora
OTU_18	OTU_18	Heliobacteriaceae, OTU_18	10	Firmicutes	Clostridia	Clostridiales	Heliobacteriaceae	Heliobacteriaceae_uncla
OTU_40	OTU_40	Heliobacteriaceae, OTU_40	10	Firmicutes	Clostridia	Clostridiales	Heliobacteriaceae	Hydrogenispora
OTU_46	OTU_46	Heliobacteriaceae, OTU_46	10	Firmicutes	Clostridia	Clostridiales	Heliobacteriaceae	Hydrogenispora
OTU_78	OTU_78	Heliobacteriaceae, OTU_78	10	Firmicutes	Clostridia	Clostridiales	Heliobacteriaceae	Hydrogenispora
OTU_3	OTU_3	Methanobacteriaceae, OTU_3	10	Euryarchaeota	Methanobacteria	Methanobacteriales	Methanobacteriaceae	Methanobacterium
OTU_13	OTU_13	Methanocellaceae, OTU_13	10	Euryarchaeota	Methanomicrobia	Methanocellales	Methanocellaceae	Methanocella
OTU_31	OTU_31	Methanocellaceae, OTU_31	10	Euryarchaeota	Methanomicrobia	Methanocellales	Methanocellaceae	Methanocellaceae_uncla
OTU_134	OTU_134	Paenibacillaceae, OTU_134	10	Firmicutes	Bacilli	Bacillales	Paenibacillaceae	Aneurinibacillus
OTU_125	OTU_125	Peptococcaceae, OTU_125	10	Firmicutes	Clostridia	Clostridiales	Peptococcaceae	Peptococcaceae_uncla
OTU_5	OTU_5	Peptococcaceae, OTU_5	10	Firmicutes	Clostridia	Clostridiales	Peptococcaceae	Thermincola
OTU_102	OTU_102	Ruminococcaceae, OTU_102	10	Firmicutes	Clostridia	Clostridiales	Ruminococcaceae	Ruminiclostridium_1
OTU_149	OTU_149	Solibacteraceae_(Subgroup_3), OTU_149	10	Acidobacteria	Solibacteres	Solibacterales	Solibacteraceae_(Subgroup_3)	Solibacteraceae_(Subgroup_3)_uncla
OTU_2438	OTU_2438	Solibacteraceae_(Subgroup_3), OTU_2438	10	Acidobacteria	Solibacteres	Solibacterales	Solibacteraceae_(Subgroup_3)	AKIW659
OTU_60	OTU_60	Solibacteraceae_(Subgroup_3), OTU_60	10	Acidobacteria	Solibacteres	Solibacterales	Solibacteraceae_(Subgroup_3)	AKIW659
OTU_107	OTU_107	Thermoanaerobacteraceae, OTU_107	10	Firmicutes	Clostridia	Thermoanaerobacterales	Thermoanaerobacteraceae	Thermoanaerobacteraceae_uncla
OTU_1930	OTU_1930	Thermoanaerobacteraceae, OTU_1930	10	Firmicutes	Clostridia	Thermoanaerobacterales	Thermoanaerobacteraceae	uncultured
OTU_29	OTU_29	Thermoanaerobacteraceae, OTU_29	10	Firmicutes	Clostridia	Thermoanaerobacterales	Thermoanaerobacteraceae	Syntrophaceticus
OTU_55	OTU_55	Thermoanaerobacteraceae, OTU_55	10	Firmicutes	Clostridia	Thermoanaerobacterales	Thermoanaerobacteraceae	Gelria
OTU_73	OTU_73	Thermoanaerobacteraceae, OTU_73	10	Firmicutes	Clostridia	Thermoanaerobacterales	Thermoanaerobacteraceae	Syntrophaceticus
OTU_157	OTU_157	uncultured, OTU_157	10	Firmicutes	Negativicutes	Selenomonadales	uncultured	uncultured_ge
OTU_187	OTU_187	uncultured, OTU_187	10	Firmicutes	Negativicutes	Selenomonadales	uncultured	uncultured_ge
OTU_169	OTU_169	Veillonellaceae, OTU_169	10	Firmicutes	Negativicutes	Selenomonadales	Veillonellaceae	Veillonellaceae_uncla
OTU_1			10	Firmicutes	Bacilli	Bacillales	Bacillales_uncla	Bacillales_uncla
OTU_1009			10	Firmicutes	Limnochordia	Limnochordales	Limnochordaceae	Limnochordaceae_ge
OTU_1033			10	Firmicutes	Clostridia	Clostridiales	Clostridiaceae_1	Clostridium_sensu_stricto_13
OTU_1068			10	Firmicutes	Clostridia	Clostridiales	Heliobacteriaceae	Hydrogenispora
OTU_1071			10	Firmicutes	Clostridia	Clostridiales	Peptostreptococcaceae	Paraclostridium
OTU_1079			10	Firmicutes	Clostridia	Clostridiales	Christensenellaceae	uncultured
OTU_1144			10	Firmicutes	Negativicutes	Selenomonadales	Veillonellaceae	Sporomusa
OTU_1179			10	Firmicutes	Clostridia	Clostridiales	Peptococcaceae	Pelotomaculum
OTU_1198			10	Firmicutes	Firmicutes_uncla	Firmicutes_uncla	Firmicutes_uncla	Firmicutes_uncla
OTU_12425			10	Firmicutes	Clostridia	D8A-2	D8A-2_fa	D8A-2_ge
OTU_1266			10	Firmicutes	Clostridia	Clostridiales	Heliobacteriaceae	Hydrogenispora
OTU_1286			10	Firmicutes	Negativicutes	Selenomonadales	Veillonellaceae	uncultured
OTU_129			10	Firmicutes	Clostridia	Clostridiales	Heliobacteriaceae	Hydrogenispora
OTU_1355			10	Firmicutes	Clostridia	Clostridiales	Clostridiales_uncla	Clostridiales_uncla
OTU_139			10	Firmicutes	Clostridia	Clostridiales	Christensenellaceae	uncultured
OTU_142			10	Proteobacteria	Deltaproteobacteria	Myxococcales	Polyangiaceae	Aetherobacter
OTU_1445			10	Firmicutes	Clostridia	Clostridiales	Clostridiales_uncla	Clostridiales_uncla
OTU_14618			10	Firmicutes	Clostridia	Clostridiales	Clostridiaceae_1	Clostridiaceae_1_uncla
OTU_1483			10	Firmicutes	Limnochordia	Limnochordales	Limnochordaceae	Limnochordaceae_ge
OTU_1492			10	Armatimonadetes	Armatimonadetes_uncla	Armatimonadetes_uncla	Armatimonadetes_uncla	Armatimonadetes_uncla
OTU_168			10	Firmicutes	Clostridia	Clostridiales	Ruminococcaceae	Ruminiclostridium_1
OTU_1690			10	Firmicutes	Clostridia	Clostridiales	Ruminococcaceae	Ruminiclostridium_1
OTU_176			10	Firmicutes	Negativicutes	Selenomonadales	Veillonellaceae	uncultured
OTU_178			10	Firmicutes	Clostridia	Clostridiales	Peptococcaceae	uncultured
OTU_180			10	Firmicutes	Clostridia	Clostridia_uncla	Clostridia_uncla	Clostridia_uncla
OTU_1823			10	Firmicutes	Clostridia	Clostridiales	Ruminococcaceae	Ruminococcaceae_uncla
OTU_19			10	Firmicutes	Bacilli	Bacillales	Bacillaceae	Bacillaceae_uncla
OTU_191			10	Proteobacteria	Deltaproteobacteria	Myxococcales	Haliangiaceae	Haliangium
OTU_192			10	Firmicutes	Bacilli	Bacillales	Bacillales_uncla	Bacillales_uncla
OTU_1939			10	Firmicutes	Clostridia	D8A-2	D8A-2_fa	D8A-2_ge
OTU_201			10	Firmicutes	Clostridia	Clostridiales	Clostridiaceae_1	Fonticella
OTU_204			10	Firmicutes	Clostridia	Clostridiales	Ruminococcaceae	Ruminococcaceae_uncla
OTU_2070			10	Firmicutes	Clostridia	Clostridiales	Clostridiales_uncla	Clostridiales_uncla
OTU_2087			10	Actinobacteria	Thermoleophilia	Solirubrobacterales	Elev-16S-1332	Elev-16S-1332_ge
OTU_210			10	Firmicutes	Clostridia	Clostridiales	Ruminococcaceae	Ruminiclostridium_1
OTU_219			10	Bacteria_uncla	Bacteria_uncla	Bacteria_uncla	Bacteria_uncla	Bacteria_uncla
OTU_22			10	Firmicutes	Bacilli	Bacillales	Planococcaceae	Lysinibacillus
OTU_232			10	Firmicutes	Clostridia	Clostridiales	Heliobacteriaceae	Hydrogenispora
OTU_247			10	Firmicutes	Clostridia	Clostridiales	Syntrophomonadaceae	Syntrophomonadaceae_uncla
OTU_251			10	Firmicutes	Clostridia	Clostridiales	Ruminococcaceae	Anaerobacterium
OTU_2631			10	Firmicutes	Clostridia	Clostridiales	Heliobacteriaceae	Hydrogenispora
OTU_2726			10	Firmicutes	Clostridia	Clostridiales	Clostridiaceae_1	Clostridiaceae_1_uncla
OTU_2739			10	Firmicutes	Clostridia	Clostridia_uncla	Clostridia_uncla	Clostridia_uncla
OTU_280			10	Firmicutes	Clostridia	Clostridiales	Ruminococcaceae	Ruminococcaceae_uncla
OTU_2815			10	Firmicutes	Clostridia	Clostridiales	Heliobacteriaceae	Hydrogenispora
OTU_284			10	Firmicutes	Clostridia	Clostridiales	Clostridiales_uncla	Clostridiales_uncla
OTU_2875			10	Bacteria_uncla	Bacteria_uncla	Bacteria_uncla	Bacteria_uncla	Bacteria_uncla
OTU_299			10	Firmicutes	Negativicutes	Selenomonadales	Veillonellaceae	Pelosinus
OTU_30			10	Firmicutes	Clostridia	Clostridiales	Clostridiaceae_1	Fonticella
OTU_303			10	Chloroflexi	Chloroflexi_uncla	Chloroflexi_uncla	Chloroflexi_uncla	Chloroflexi_uncla
OTU_3100			10	Firmicutes	Clostridia	Clostridiales	Clostridiaceae_1	Clostridiaceae_1_uncla
OTU_3111			10	Acidobacteria	Solibacteres	Solibacterales	Solibacteraceae_(Subgroup_3)	AKIW659
OTU_3123			10	Firmicutes	Clostridia	Clostridiales	Heliobacteriaceae	Hydrogenispora
OTU_32			10	Firmicutes	Bacilli	Bacillales	Planococcaceae	Domibacillus
OTU_321			10	Firmicutes	Bacilli	Bacillales	Paenibacillaceae	Paenibacillus
OTU_323			10	Firmicutes	Clostridia	Clostridiales	Ruminococcaceae	Ruminococcaceae_UCG-010
OTU_336			10	Acidobacteria	Solibacteres	Solibacterales	Solibacteraceae_(Subgroup_3)	Solibacteraceae_(Subgroup_3)_uncla
OTU_337			10	Firmicutes	Clostridia	Clostridiales	Clostridiaceae_1	Clostridiaceae_1_uncla
OTU_34			10	Firmicutes	Clostridia	Clostridiales	Caldicoprobacteraceae	Caldicoprobacter
OTU_340			10	Actinobacteria	Thermoleophilia	Gaiellales	uncultured	uncultured_ge
OTU_343			10	Firmicutes	Clostridia	Clostridiales	Heliobacteriaceae	Hydrogenispora
OTU_345			10	Firmicutes	Clostridia	Clostridiales	Heliobacteriaceae	Hydrogenispora
OTU_35			10	Firmicutes	Clostridia	Clostridiales	Family_XVIII	Family_XVIII_uncla
OTU_3567			10	Firmicutes	Clostridia	Clostridiales	Ruminococcaceae	Ruminiclostridium_1
OTU_3588			10	Firmicutes	Firmicutes_uncla	Firmicutes_uncla	Firmicutes_uncla	Firmicutes_uncla
OTU_36			10	Firmicutes	Clostridia	Clostridiales	Clostridiaceae_1	Clostridium_sensu_stricto_1
OTU_361			10	Firmicutes	Clostridia	Clostridiales	Family_XIII	uncultured
OTU_389			10	Firmicutes	Clostridia	Thermoanaerobacterales	Thermoanaerobacteraceae	Gelria
OTU_390			10	Bacteria_uncla	Bacteria_uncla	Bacteria_uncla	Bacteria_uncla	Bacteria_uncla
OTU_396			10	Firmicutes	Clostridia	Clostridia_uncla	Clostridia_uncla	Clostridia_uncla
OTU_407			10	Firmicutes	Bacilli	Bacillales	Alicyclobacillaceae	Tumebacillus
OTU_413			10	Firmicutes	Clostridia	Thermoanaerobacterales	Thermoanaerobacteraceae	Gelria
OTU_415			10	Firmicutes	Clostridia	Clostridia_uncla	Clostridia_uncla	Clostridia_uncla
OTU_428			10	Firmicutes	Bacilli	Bacilli_uncla	Bacilli_uncla	Bacilli_uncla
OTU_439			10	Firmicutes	Clostridia	Clostridiales	Clostridiaceae_1	Oxobacter
OTU_440			10	Firmicutes	Clostridia	Thermoanaerobacterales	Family_III	Tepidanaerobacter
OTU_4471			10	Bacteria_uncla	Bacteria_uncla	Bacteria_uncla	Bacteria_uncla	Bacteria_uncla
OTU_4499			10	Firmicutes	Bacilli	Bacillales	Bacillaceae	Bacillaceae_uncla
OTU_4713			10	Firmicutes	Clostridia	Clostridia_uncla	Clostridia_uncla	Clostridia_uncla
OTU_478			10	Firmicutes	Clostridia	Clostridiales	Lachnospiraceae	Lachnospiraceae_uncla
OTU_483			10	Firmicutes	Clostridia	Clostridiales	Heliobacteriaceae	Hydrogenispora
OTU_493			10	Firmicutes	Negativicutes	Selenomonadales	Veillonellaceae	uncultured
OTU_495			10	Firmicutes	Clostridia	Clostridiales	Heliobacteriaceae	Hydrogenispora
OTU_501			10	Firmicutes	Clostridia	Clostridiales	Peptococcaceae	Thermincola
OTU_514			10	Firmicutes	Clostridia	Clostridiales	Family_XVIII	uncultured
OTU_516			10	Firmicutes	Limnochordia	Limnochordales	Limnochordaceae	Limnochordaceae_ge
OTU_5241			10	Firmicutes	Clostridia	Clostridiales	Heliobacteriaceae	Hydrogenispora
OTU_53			10	Firmicutes	Clostridia	Clostridiales	Heliobacteriaceae	Heliobacteriaceae_uncla
OTU_538			10	Firmicutes	Clostridia	Clostridiales	Clostridiales_uncla	Clostridiales_uncla
OTU_539			10	Firmicutes	Clostridia	Clostridiales	Peptococcaceae	uncultured
OTU_554			10	Firmicutes	Limnochordia	Limnochordales	Limnochordaceae	Limnochordaceae_ge
OTU_555			10	Firmicutes	Clostridia	Clostridiales	Ruminococcaceae	Ruminococcaceae_uncla
OTU_564			10	Chloroflexi	SHA-26	SHA-26_or	SHA-26_fa	SHA-26_ge
OTU_566			10	Firmicutes	Firmicutes_uncla	Firmicutes_uncla	Firmicutes_uncla	Firmicutes_uncla
OTU_583			10	Firmicutes	Clostridia	Thermoanaerobacterales	Thermoanaerobacteraceae	Gelria
OTU_588			10	Firmicutes	Clostridia	Thermoanaerobacterales	Thermoanaerobacteraceae	Thermoanaerobacteraceae_uncla
OTU_59			10	Bacteria_uncla	Bacteria_uncla	Bacteria_uncla	Bacteria_uncla	Bacteria_uncla
OTU_596			10	Bacteria_uncla	Bacteria_uncla	Bacteria_uncla	Bacteria_uncla	Bacteria_uncla
OTU_600			10	Firmicutes	Clostridia	Clostridiales	Clostridiaceae_1	Oxobacter
OTU_614			10	Firmicutes	Clostridia	Clostridiales	Ruminococcaceae	Sporobacter
OTU_619			10	Firmicutes	Clostridia	Clostridiales	Peptococcaceae	Desulfitobacterium
OTU_621			10	Firmicutes	Clostridia	Clostridiales	Syntrophomonadaceae	Syntrophomonas
OTU_633			10	Firmicutes	Bacilli	Bacillales	Bacillales_uncla	Bacillales_uncla
OTU_637			10	Firmicutes	Clostridia	Clostridiales	Ruminococcaceae	Ruminococcaceae_UCG-010
OTU_64			10	Firmicutes	Clostridia	Clostridiales	Heliobacteriaceae	Hydrogenispora
OTU_649			10	Firmicutes	Clostridia	Clostridiales	Peptococcaceae	Cryptanaerobacter
OTU_6504			10	Armatimonadetes	uncultured	uncultured_or	uncultured_fa	uncultured_ge
OTU_660			10	Firmicutes	Bacilli	Bacillales	Paenibacillaceae	Brevibacillus
OTU_661			10	Firmicutes	Clostridia	Clostridiales	Ruminococcaceae	Ruminococcaceae_uncla
OTU_671			10	Firmicutes	Negativicutes	Selenomonadales	uncultured	uncultured_ge
OTU_6831			10	Firmicutes	Clostridia	Clostridiales	Clostridiaceae_1	Clostridiaceae_1_uncla
OTU_692			10	Bacteria_uncla	Bacteria_uncla	Bacteria_uncla	Bacteria_uncla	Bacteria_uncla
OTU_696			10	Firmicutes	Clostridia	Clostridiales	Ruminococcaceae	Ruminiclostridium_1
OTU_727			10	Firmicutes	Clostridia	Clostridiales	Peptococcaceae	Pelotomaculum
OTU_7328			10	Firmicutes	Firmicutes_uncla	Firmicutes_uncla	Firmicutes_uncla	Firmicutes_uncla
OTU_737			10	Firmicutes	Clostridia	Clostridiales	Syntrophomonadaceae	Syntrophomonadaceae_uncla
OTU_744			10	Firmicutes	Clostridia	Clostridia_uncla	Clostridia_uncla	Clostridia_uncla
OTU_762			10	Firmicutes	Clostridia	Clostridiales	Peptococcaceae	Desulfurispora
OTU_7659			10	Firmicutes	Clostridia	Clostridiales	Ruminococcaceae	Ruminococcaceae_uncla
OTU_778			10	Armatimonadetes	Armatimonadetes_uncla	Armatimonadetes_uncla	Armatimonadetes_uncla	Armatimonadetes_uncla
OTU_79			10	Firmicutes	Clostridia	Clostridiales	Peptococcaceae	Peptococcaceae_uncla
OTU_809			10	Firmicutes	Negativicutes	Selenomonadales	Veillonellaceae	Thermosinus
OTU_811			10	Firmicutes	Clostridia	Clostridiales	TTA-B61	TTA-B61_ge
OTU_83			10	Firmicutes	Clostridia	Clostridiales	Clostridiales_uncla	Clostridiales_uncla
OTU_834			10	Firmicutes	Clostridia	Clostridia_uncla	Clostridia_uncla	Clostridia_uncla
OTU_8390			10	Firmicutes	Clostridia	Clostridiales	Clostridiaceae_1	Clostridiaceae_1_uncla
OTU_847			10	Firmicutes	Firmicutes_uncla	Firmicutes_uncla	Firmicutes_uncla	Firmicutes_uncla
OTU_849			10	Firmicutes	Clostridia	Clostridiales	Clostridiaceae_1	Clostridiaceae_1_uncla
OTU_8585			10	Firmicutes	Clostridia	Clostridia_uncla	Clostridia_uncla	Clostridia_uncla
OTU_865			10	Chloroflexi	Chloroflexi_uncla	Chloroflexi_uncla	Chloroflexi_uncla	Chloroflexi_uncla
OTU_8693			10	Firmicutes	Clostridia	Clostridiales	Peptococcaceae	Desulfitibacter
OTU_873			10	Bacteria_uncla	Bacteria_uncla	Bacteria_uncla	Bacteria_uncla	Bacteria_uncla
OTU_880			10	Firmicutes	Clostridia	Clostridiales	Ruminococcaceae	Ruminococcaceae_uncla
OTU_881			10	Firmicutes	Clostridia	Clostridiales	Clostridiaceae_1	Clostridiaceae_1_uncla
OTU_93			10	Firmicutes	Clostridia	Clostridiales	Heliobacteriaceae	Hydrogenispora
OTU_954			10	Firmicutes	Clostridia	Clostridiales	Caldicoprobacteraceae	Caldicoprobacter
OTU_958			10	Firmicutes	Clostridia	Thermoanaerobacterales	Thermoanaerobacteraceae	Gelria
OTU_965			10	Firmicutes	Clostridia	Clostridiales	Syntrophomonadaceae	Syntrophomonas
OTU_9701			10	Firmicutes	Negativicutes	Selenomonadales	Veillonellaceae	uncultured
OTU_9837			10	Firmicutes	Clostridia	Clostridiales	Clostridiaceae_1	Clostridiaceae_1_uncla
OTU_99			10	Firmicutes	Clostridia	Clostridiales	Clostridiaceae_1	Clostridium_sensu_stricto_11
OTU_997			10	Firmicutes	Bacilli	Bacillales	Paenibacillaceae	Cohnella
OTU_375			11	Firmicutes	Bacilli	Bacillales	Paenibacillaceae	Aneurinibacillus
OTU_8600			11	Armatimonadetes	uncultured	uncultured_or	uncultured_fa	uncultured_ge

## Sheet: 2-the Phillipines
Supplementary dataset2. Information of nodes in the network of the Philippines paddy soil. OTU occured in the heatmap were listed and OTUs in the three main modules as shown in supplementary figure S9 were colored in accordingly (Green for 25°C , Blue for 35°C and Red for 45°C).
Label	OTU_ID_heatmap	Family_OTU_heatmap	modularity_class	Phylum	Class	Order	Family	Genus
OTU_131	OTU_131	Soil_Crenarchaeotic_Group(SCG)_fa, OTU_131	0	Thaumarchaeota	Soil_Crenarchaeotic_Group(SCG)	Soil_Crenarchaeotic_Group(SCG)_or	Soil_Crenarchaeotic_Group(SCG)_fa	Soil_Crenarchaeotic_Group(SCG)_ge
OTU_505	OTU_505	Soil_Crenarchaeotic_Group(SCG)_fa, OTU_505	0	Thaumarchaeota	Soil_Crenarchaeotic_Group(SCG)	Soil_Crenarchaeotic_Group(SCG)_or	Soil_Crenarchaeotic_Group(SCG)_fa	Soil_Crenarchaeotic_Group(SCG)_ge
OTU_11238			0	Thaumarchaeota	Soil_Crenarchaeotic_Group(SCG)	Soil_Crenarchaeotic_Group(SCG)_or	Soil_Crenarchaeotic_Group(SCG)_fa	Soil_Crenarchaeotic_Group(SCG)_ge
OTU_625			0	Euryarchaeota	Methanobacteria	Methanobacteriales	Methanobacteriaceae	Methanobacterium
OTU_268			0	Firmicutes	Clostridia	Clostridiales	Heliobacteriaceae	Hydrogenispora
OTU_1			0	Firmicutes	Bacilli	Bacillales	Bacillales_uncla	Bacillales_uncla
OTU_1304			0	Firmicutes	Clostridia	Clostridiales	Ruminococcaceae	Ruminococcaceae_uncla
OTU_143			0	Proteobacteria	Alphaproteobacteria	Rhizobiales	Rhizobiales_uncla	Rhizobiales_uncla
OTU_19			0	Firmicutes	Bacilli	Bacillales	Bacillaceae	Bacillaceae_uncla
OTU_192			0	Firmicutes	Bacilli	Bacillales	Bacillales_uncla	Bacillales_uncla
OTU_210			0	Firmicutes	Clostridia	Clostridiales	Ruminococcaceae	Ruminiclostridium_1
OTU_230			0	Chloroflexi	Thermomicrobia	JG30-KF-CM45	JG30-KF-CM45_fa	JG30-KF-CM45_ge
OTU_246			0	Firmicutes	Clostridia	Clostridiales	Clostridiaceae_4	Clostridiaceae_4_uncla
OTU_289			0	Firmicutes	Clostridia	Clostridiales	Lachnospiraceae	Lachnospiraceae_uncla
OTU_3100			0	Firmicutes	Clostridia	Clostridiales	Clostridiaceae_1	Clostridiaceae_1_uncla
OTU_311			0	Firmicutes	Bacilli	Bacillales	Planococcaceae	Rummeliibacillus
OTU_36			0	Firmicutes	Clostridia	Clostridiales	Clostridiaceae_1	Clostridium_sensu_stricto_1
OTU_4			0	Firmicutes	Bacilli	Bacilli_uncla	Bacilli_uncla	Bacilli_uncla
OTU_426			0	Proteobacteria	Deltaproteobacteria	Myxococcales	Nannocystaceae	Nannocystaceae_uncla
OTU_477			0	Firmicutes	Clostridia	Clostridiales	Ruminococcaceae	Ruminococcaceae_uncla
OTU_51			0	Firmicutes	Negativicutes	Selenomonadales	Veillonellaceae	Sporomusa
OTU_58			0	Firmicutes	Clostridia	Clostridiales	Clostridiaceae_1	Clostridium_sensu_stricto_8
OTU_584			0	Firmicutes	Negativicutes	Selenomonadales	Veillonellaceae	Sporomusa
OTU_589			0	Firmicutes	Bacilli	Bacillales	Paenibacillaceae	Paenibacillus
OTU_590			0	Firmicutes	Clostridia	Clostridiales	Clostridiaceae_1	Clostridiaceae_1_uncla
OTU_63			0	Firmicutes	Clostridia	Clostridiales	Clostridiaceae_1	Clostridium_sensu_stricto_12
OTU_633			0	Firmicutes	Bacilli	Bacillales	Bacillales_uncla	Bacillales_uncla
OTU_641			0	Nitrospirae	Nitrospira	Nitrospirales	0319-6A21	0319-6A21_ge
OTU_6597			0	Firmicutes	Clostridia	Clostridiales	Clostridiaceae_1	Clostridiaceae_1_uncla
OTU_99			0	Firmicutes	Clostridia	Clostridiales	Clostridiaceae_1	Clostridium_sensu_stricto_11
OTU_105	OTU_105	Anaerolineaceae, OTU_105	1	Chloroflexi	Anaerolineae	Anaerolineales	Anaerolineaceae	uncultured
OTU_91	OTU_91	Anaerolineaceae, OTU_91	1	Chloroflexi	Anaerolineae	Anaerolineales	Anaerolineaceae	uncultured
OTU_98	OTU_98	Anaerolineaceae, OTU_98	1	Chloroflexi	Anaerolineae	Anaerolineales	Anaerolineaceae	uncultured
OTU_72	OTU_72	Armatimonadetes_uncla, OTU_72	1	Armatimonadetes	Armatimonadetes_uncla	Armatimonadetes_uncla	Armatimonadetes_uncla	Armatimonadetes_uncla
OTU_1214	OTU_1214	Bacteria_uncla, OTU_1214	1	Bacteria_uncla	Bacteria_uncla	Bacteria_uncla	Bacteria_uncla	Bacteria_uncla
OTU_175	OTU_175	Bacteria_uncla, OTU_175	1	Bacteria_uncla	Bacteria_uncla	Bacteria_uncla	Bacteria_uncla	Bacteria_uncla
OTU_20	OTU_20	Bacteria_uncla, OTU_20	1	Bacteria_uncla	Bacteria_uncla	Bacteria_uncla	Bacteria_uncla	Bacteria_uncla
OTU_25	OTU_25	Bacteria_uncla, OTU_25	1	Bacteria_uncla	Bacteria_uncla	Bacteria_uncla	Bacteria_uncla	Bacteria_uncla
OTU_37	OTU_37	Bacteria_uncla, OTU_37	1	Bacteria_uncla	Bacteria_uncla	Bacteria_uncla	Bacteria_uncla	Bacteria_uncla
OTU_59	OTU_59	Bacteria_uncla, OTU_59	1	Bacteria_uncla	Bacteria_uncla	Bacteria_uncla	Bacteria_uncla	Bacteria_uncla
OTU_76	OTU_76	Bacteria_uncla, OTU_76	1	Bacteria_uncla	Bacteria_uncla	Bacteria_uncla	Bacteria_uncla	Bacteria_uncla
OTU_115	OTU_115	Bacteriovoracaceae, OTU_115	1	Proteobacteria	Deltaproteobacteria	Bdellovibrionales	Bacteriovoracaceae	uncultured
OTU_384	OTU_384	Bathyarchaeota_fa, OTU_384	1	Bathyarchaeota	Bathyarchaeota_cl	Bathyarchaeota_or	Bathyarchaeota_fa	Bathyarchaeota_ge
OTU_398	OTU_398	Bathyarchaeota_fa, OTU_398	1	Bathyarchaeota	Bathyarchaeota_cl	Bathyarchaeota_or	Bathyarchaeota_fa	Bathyarchaeota_ge
OTU_475	OTU_475	Candidate_division_YNPFFA_fa, OTU_475	1	Candidate_division_YNPFFA	Candidate_division_YNPFFA_cl	Candidate_division_YNPFFA_or	Candidate_division_YNPFFA_fa	Candidate_division_YNPFFA_ge
OTU_87	OTU_87	Chloroflexi_uncla, OTU_87	1	Chloroflexi	Chloroflexi_uncla	Chloroflexi_uncla	Chloroflexi_uncla	Chloroflexi_uncla
OTU_118	OTU_118	Clostridia_uncla, OTU_118	1	Firmicutes	Clostridia	Clostridia_uncla	Clostridia_uncla	Clostridia_uncla
OTU_2499	OTU_2499	Clostridia_uncla, OTU_2499	1	Firmicutes	Clostridia	Clostridia_uncla	Clostridia_uncla	Clostridia_uncla
OTU_44	OTU_44	Clostridia_uncla, OTU_44	1	Firmicutes	Clostridia	Clostridia_uncla	Clostridia_uncla	Clostridia_uncla
OTU_43	OTU_43	Clostridiales_uncla, OTU_43	1	Firmicutes	Clostridia	Clostridiales	Clostridiales_uncla	Clostridiales_uncla
OTU_128	OTU_128	D8A-2_fa, OTU_128	1	Firmicutes	Clostridia	D8A-2	D8A-2_fa	D8A-2_ge
OTU_56	OTU_56	D8A-2_fa, OTU_56	1	Firmicutes	Clostridia	D8A-2	D8A-2_fa	D8A-2_ge
OTU_66	OTU_66	Firmicutes_uncla, OTU_66	1	Firmicutes	Firmicutes_uncla	Firmicutes_uncla	Firmicutes_uncla	Firmicutes_uncla
OTU_123	OTU_123	Gracilibacteraceae, OTU_123	1	Firmicutes	Clostridia	Clostridiales	Gracilibacteraceae	Lutispora
OTU_681	OTU_681	Gracilibacteraceae, OTU_681	1	Firmicutes	Clostridia	Clostridiales	Gracilibacteraceae	Gracilibacter
OTU_18	OTU_18	Heliobacteriaceae, OTU_18	1	Firmicutes	Clostridia	Clostridiales	Heliobacteriaceae	Heliobacteriaceae_uncla
OTU_40	OTU_40	Heliobacteriaceae, OTU_40	1	Firmicutes	Clostridia	Clostridiales	Heliobacteriaceae	Hydrogenispora
OTU_46	OTU_46	Heliobacteriaceae, OTU_46	1	Firmicutes	Clostridia	Clostridiales	Heliobacteriaceae	Hydrogenispora
OTU_64	OTU_64	Heliobacteriaceae, OTU_64	1	Firmicutes	Clostridia	Clostridiales	Heliobacteriaceae	Hydrogenispora
OTU_1034	OTU_1034	Methanobacteriaceae, OTU_1034	1	Euryarchaeota	Methanobacteria	Methanobacteriales	Methanobacteriaceae	Methanobacterium
OTU_287	OTU_287	Methanocellaceae, OTU_287	1	Euryarchaeota	Methanomicrobia	Methanocellales	Methanocellaceae	Methanocella
OTU_599	OTU_599	Methanocellaceae, OTU_599	1	Euryarchaeota	Methanomicrobia	Methanocellales	Methanocellaceae	Methanocella
OTU_825	OTU_825	Methanocellaceae, OTU_825	1	Euryarchaeota	Methanomicrobia	Methanocellales	Methanocellaceae	Methanocellaceae_uncla
OTU_3652	OTU_3652	Peptococcaceae, OTU_3652	1	Firmicutes	Clostridia	Clostridiales	Peptococcaceae	Thermincola
OTU_5	OTU_5	Peptococcaceae, OTU_5	1	Firmicutes	Clostridia	Clostridiales	Peptococcaceae	Thermincola
OTU_33	OTU_33	Ruminococcaceae, OTU_33	1	Firmicutes	Clostridia	Clostridiales	Ruminococcaceae	Ruminococcaceae_uncla
OTU_52	OTU_52	Solibacteraceae_(Subgroup_3), OTU_52	1	Acidobacteria	Solibacteres	Solibacterales	Solibacteraceae_(Subgroup_3)	AKIW659
OTU_14	OTU_14	Tepidisphaeraceae, OTU_14	1	Planctomycetes	Phycisphaerae	Tepidisphaerales	Tepidisphaeraceae	Tepidisphaeraceae_ge
OTU_4520	OTU_4520	uncultured_fa, OTU_4520	1	Armatimonadetes	uncultured	uncultured_or	uncultured_fa	uncultured_ge
OTU_389			1	Firmicutes	Clostridia	Thermoanaerobacterales	Thermoanaerobacteraceae	Gelria
OTU_413			1	Firmicutes	Clostridia	Thermoanaerobacterales	Thermoanaerobacteraceae	Gelria
OTU_55			1	Firmicutes	Clostridia	Thermoanaerobacterales	Thermoanaerobacteraceae	Gelria
OTU_247			1	Firmicutes	Clostridia	Clostridiales	Syntrophomonadaceae	Syntrophomonadaceae_uncla
OTU_621			1	Firmicutes	Clostridia	Clostridiales	Syntrophomonadaceae	Syntrophomonas
OTU_1070			1	Firmicutes	Clostridia	Clostridiales	Peptococcaceae	Desulfitibacter
OTU_178			1	Firmicutes	Clostridia	Clostridiales	Peptococcaceae	uncultured
OTU_231			1	Firmicutes	Clostridia	Clostridiales	Peptococcaceae	Thermincola
OTU_3649			1	Firmicutes	Clostridia	Clostridiales	Peptococcaceae	Thermincola
OTU_381			1	Firmicutes	Clostridia	Clostridiales	Peptococcaceae	Peptococcaceae_uncla
OTU_501			1	Firmicutes	Clostridia	Clostridiales	Peptococcaceae	Thermincola
OTU_539			1	Firmicutes	Clostridia	Clostridiales	Peptococcaceae	uncultured
OTU_649			1	Firmicutes	Clostridia	Clostridiales	Peptococcaceae	Cryptanaerobacter
OTU_8817			1	Firmicutes	Clostridia	Clostridiales	Peptococcaceae	Thermincola
OTU_346			1	Euryarchaeota	Methanomicrobia	Methanocellales	Methanocellaceae	Rice_Cluster_I
OTU_144			1	Firmicutes	Clostridia	Clostridiales	Heliobacteriaceae	Hydrogenispora
OTU_2815			1	Firmicutes	Clostridia	Clostridiales	Heliobacteriaceae	Hydrogenispora
OTU_3123			1	Firmicutes	Clostridia	Clostridiales	Heliobacteriaceae	Hydrogenispora
OTU_345			1	Firmicutes	Clostridia	Clostridiales	Heliobacteriaceae	Hydrogenispora
OTU_5177			1	Firmicutes	Clostridia	Clostridiales	Heliobacteriaceae	Hydrogenispora
OTU_53			1	Firmicutes	Clostridia	Clostridiales	Heliobacteriaceae	Heliobacteriaceae_uncla
OTU_7786			1	Firmicutes	Clostridia	Clostridiales	Heliobacteriaceae	Hydrogenispora
OTU_78			1	Firmicutes	Clostridia	Clostridiales	Heliobacteriaceae	Hydrogenispora
OTU_93			1	Firmicutes	Clostridia	Clostridiales	Heliobacteriaceae	Hydrogenispora
OTU_1347			1	Archaea_uncla	Archaea_uncla	Archaea_uncla	Archaea_uncla	Archaea_uncla
OTU_101			1	Armatimonadetes	uncultured	uncultured_or	uncultured_fa	uncultured_ge
OTU_102			1	Firmicutes	Clostridia	Clostridiales	Ruminococcaceae	Ruminiclostridium_1
OTU_1036			1	Euryarchaeota	Thermoplasmata	Thermoplasmatales	ANT06-05	ANT06-05_ge
OTU_1056			1	Firmicutes	Clostridia	Clostridiales	Ruminococcaceae	Anaerobacterium
OTU_10761			1	Firmicutes	Clostridia	Clostridiales	Clostridiaceae_1	Clostridium_sensu_stricto_12
OTU_1275			1	Firmicutes	Negativicutes	Selenomonadales	Veillonellaceae	Veillonellaceae_uncla
OTU_13181			1	Firmicutes	Clostridia	Clostridiales	Ruminococcaceae	Anaerobacterium
OTU_139			1	Firmicutes	Clostridia	Clostridiales	Christensenellaceae	uncultured
OTU_149			1	Acidobacteria	Solibacteres	Solibacterales	Solibacteraceae_(Subgroup_3)	Solibacteraceae_(Subgroup_3)_uncla
OTU_15			1	Bacteria_uncla	Bacteria_uncla	Bacteria_uncla	Bacteria_uncla	Bacteria_uncla
OTU_16448			1	Chloroflexi	Anaerolineae	Anaerolineales	Anaerolineaceae	Anaerolinea
OTU_168			1	Firmicutes	Clostridia	Clostridiales	Ruminococcaceae	Ruminiclostridium_1
OTU_17144			1	Chloroflexi	Anaerolineae	Anaerolineales	Anaerolineaceae	uncultured
OTU_17307			1	Armatimonadetes	Armatimonadetes_uncla	Armatimonadetes_uncla	Armatimonadetes_uncla	Armatimonadetes_uncla
OTU_188			1	Armatimonadetes	Armatimonadetes_uncla	Armatimonadetes_uncla	Armatimonadetes_uncla	Armatimonadetes_uncla
OTU_1899			1	Chloroflexi	KD4-96	KD4-96_or	KD4-96_fa	KD4-96_ge
OTU_215			1	Acidobacteria	Solibacteres	Solibacterales	Solibacteraceae_(Subgroup_3)	Solibacteraceae_(Subgroup_3)_uncla
OTU_219			1	Bacteria_uncla	Bacteria_uncla	Bacteria_uncla	Bacteria_uncla	Bacteria_uncla
OTU_223			1	Bacteria_uncla	Bacteria_uncla	Bacteria_uncla	Bacteria_uncla	Bacteria_uncla
OTU_2246			1	Firmicutes	Clostridia	Clostridiales	Ruminococcaceae	Ruminiclostridium_1
OTU_22859			1	Chloroflexi	Chloroflexi_uncla	Chloroflexi_uncla	Chloroflexi_uncla	Chloroflexi_uncla
OTU_238			1	Armatimonadetes	uncultured	uncultured_or	uncultured_fa	uncultured_ge
OTU_2438			1	Acidobacteria	Solibacteres	Solibacterales	Solibacteraceae_(Subgroup_3)	AKIW659
OTU_251			1	Firmicutes	Clostridia	Clostridiales	Ruminococcaceae	Anaerobacterium
OTU_280			1	Firmicutes	Clostridia	Clostridiales	Ruminococcaceae	Ruminococcaceae_uncla
OTU_283			1	Nitrospirae	Nitrospira	Nitrospirales	Sh765B-TzT-35	Sh765B-TzT-35_ge
OTU_2984			1	Firmicutes	Clostridia	Clostridiales	Ruminococcaceae	Ruminococcaceae_uncla
OTU_318			1	Gemmatimonadetes	S0134_terrestrial_group	S0134_terrestrial_group_or	S0134_terrestrial_group_fa	S0134_terrestrial_group_ge
OTU_330			1	Firmicutes	Clostridia	Clostridiales	Family_XVIII	Family_XVIII_uncla
OTU_334			1	Chloroflexi	Chloroflexi_uncla	Chloroflexi_uncla	Chloroflexi_uncla	Chloroflexi_uncla
OTU_34			1	Firmicutes	Clostridia	Clostridiales	Caldicoprobacteraceae	Caldicoprobacter
OTU_348			1	Firmicutes	Clostridia	Clostridia_uncla	Clostridia_uncla	Clostridia_uncla
OTU_374			1	Chloroflexi	Anaerolineae	Anaerolineales	Anaerolineaceae	uncultured
OTU_386			1	Chloroflexi	Anaerolineae	Anaerolineales	Anaerolineaceae	Anaerolineaceae_uncla
OTU_3926			1	Planctomycetes	Phycisphaerae	Phycisphaerae_uncla	Phycisphaerae_uncla	Phycisphaerae_uncla
OTU_396			1	Firmicutes	Clostridia	Clostridia_uncla	Clostridia_uncla	Clostridia_uncla
OTU_415			1	Firmicutes	Clostridia	Clostridia_uncla	Clostridia_uncla	Clostridia_uncla
OTU_427			1	Firmicutes	Firmicutes_uncla	Firmicutes_uncla	Firmicutes_uncla	Firmicutes_uncla
OTU_440			1	Firmicutes	Clostridia	Thermoanaerobacterales	Family_III	Tepidanaerobacter
OTU_486			1	Firmicutes	Clostridia	Clostridiales	Clostridiaceae_1	Oxobacter
OTU_538			1	Firmicutes	Clostridia	Clostridiales	Clostridiales_uncla	Clostridiales_uncla
OTU_550			1	Acidobacteria	Subgroup_6	Subgroup_6_or	Subgroup_6_fa	Subgroup_6_ge
OTU_5562			1	Armatimonadetes	Chthonomonadetes	Chthonomonadales	Chthonomonadales_fa	Chthonomonadales_ge
OTU_557			1	Proteobacteria	Betaproteobacteria	SC-I-84	SC-I-84_fa	SC-I-84_ge
OTU_564			1	Chloroflexi	SHA-26	SHA-26_or	SHA-26_fa	SHA-26_ge
OTU_608			1	Acidobacteria	Solibacteres	Solibacterales	Solibacteraceae_(Subgroup_3)	AKIW659
OTU_612			1	Chloroflexi	Anaerolineae	Anaerolineales	Anaerolineaceae	Anaerolinea
OTU_631			1	Planctomycetes	Phycisphaerae	mle1-8	mle1-8_fa	mle1-8_ge
OTU_680			1	Firmicutes	Clostridia	Clostridiales	Ruminococcaceae	Ruminococcaceae_uncla
OTU_707			1	Firmicutes	Negativicutes	Selenomonadales	Veillonellaceae	Veillonellaceae_uncla
OTU_8193			1	Armatimonadetes	uncultured	uncultured_or	uncultured_fa	uncultured_ge
OTU_850			1	Firmicutes	Negativicutes	Selenomonadales	Veillonellaceae	uncultured
OTU_854			1	Chloroflexi	Anaerolineae	Anaerolineales	Anaerolineaceae	uncultured
OTU_8767			1	Firmicutes	Clostridia	Clostridiales	Lachnospiraceae	Mobilitalea
OTU_8769			1	Firmicutes	Clostridia	D8A-2	D8A-2_fa	D8A-2_ge
OTU_880			1	Firmicutes	Clostridia	Clostridiales	Ruminococcaceae	Ruminococcaceae_uncla
OTU_941			1	Armatimonadetes	Armatimonadetes_uncla	Armatimonadetes_uncla	Armatimonadetes_uncla	Armatimonadetes_uncla
OTU_9434			1	Bacteria_uncla	Bacteria_uncla	Bacteria_uncla	Bacteria_uncla	Bacteria_uncla
OTU_944			1	Chloroflexi	Anaerolineae	Anaerolineales	Anaerolineaceae	uncultured
OTU_12811			2	Armatimonadetes	uncultured	uncultured_or	uncultured_fa	uncultured_ge
OTU_2715			2	Firmicutes	Clostridia	Clostridiales	Lachnospiraceae	Mobilitalea
OTU_350			2	Firmicutes	Clostridia	Clostridiales	Ruminococcaceae	Ruminococcaceae_uncla
OTU_635			2	Firmicutes	Clostridia	Clostridiales	Ruminococcaceae	Ruminiclostridium_1
OTU_931			2	Firmicutes	Clostridia	Clostridiales	Ruminococcaceae	Ruminococcaceae_uncla
OTU_233	OTU_233	Anaerolineaceae, OTU_233	3	Chloroflexi	Anaerolineae	Anaerolineales	Anaerolineaceae	Anaerolinea
OTU_333	OTU_333	Anaerolineaceae, OTU_333	3	Chloroflexi	Anaerolineae	Anaerolineales	Anaerolineaceae	Anaerolinea
OTU_70	OTU_70	Anaerolineaceae, OTU_70	3	Chloroflexi	Anaerolineae	Anaerolineales	Anaerolineaceae	Anaerolinea
OTU_159	OTU_159	Bacteria_uncla, OTU_159	3	Bacteria_uncla	Bacteria_uncla	Bacteria_uncla	Bacteria_uncla	Bacteria_uncla
OTU_164	OTU_164	Bacteria_uncla, OTU_164	3	Bacteria_uncla	Bacteria_uncla	Bacteria_uncla	Bacteria_uncla	Bacteria_uncla
OTU_138	OTU_138	Bathyarchaeota_fa, OTU_138	3	Bathyarchaeota	Bathyarchaeota_cl	Bathyarchaeota_or	Bathyarchaeota_fa	Bathyarchaeota_ge
OTU_307	OTU_307	CCA47, OTU_307	3	Euryarchaeota	Thermoplasmata	Thermoplasmatales	CCA47	CCA47_ge
OTU_41	OTU_41	Chitinophagaceae, OTU_41	3	Bacteroidetes	Sphingobacteriia	Sphingobacteriales	Chitinophagaceae	Flavisolibacter
OTU_68	OTU_68	Clostridiales_uncla, OTU_68	3	Firmicutes	Clostridia	Clostridiales	Clostridiales_uncla	Clostridiales_uncla
OTU_137	OTU_137	Coriobacteriaceae, OTU_137	3	Actinobacteria	Coriobacteriia	Coriobacteriales	Coriobacteriaceae	uncultured
OTU_69	OTU_69	Coriobacteriaceae, OTU_69	3	Actinobacteria	Coriobacteriia	Coriobacteriales	Coriobacteriaceae	uncultured
OTU_237	OTU_237	Haliangiaceae, OTU_237	3	Proteobacteria	Deltaproteobacteria	Myxococcales	Haliangiaceae	Haliangium
OTU_252	OTU_252	Haliangiaceae, OTU_252	3	Proteobacteria	Deltaproteobacteria	Myxococcales	Haliangiaceae	Haliangium
OTU_2	OTU_2	Lentimicrobiaceae, OTU_2	3	Bacteroidetes	Sphingobacteriia	Sphingobacteriales	Lentimicrobiaceae	Lentimicrobium
OTU_13	OTU_13	Methanocellaceae, OTU_13	3	Euryarchaeota	Methanomicrobia	Methanocellales	Methanocellaceae	Methanocella
OTU_3964	OTU_3964	Methanocellaceae, OTU_3964	3	Euryarchaeota	Methanomicrobia	Methanocellales	Methanocellaceae	Methanocella
OTU_50	OTU_50	Methanocellaceae, OTU_50	3	Euryarchaeota	Methanomicrobia	Methanocellales	Methanocellaceae	Rice_Cluster_I
OTU_111	OTU_111	MSBL9_fa, OTU_111	3	Planctomycetes	Phycisphaerae	MSBL9	MSBL9_fa	MSBL9_ge
OTU_1238	OTU_1238	Peptococcaceae, OTU_1238	3	Firmicutes	Clostridia	Clostridiales	Peptococcaceae	Peptococcaceae_uncla
OTU_89	OTU_89	Peptococcaceae, OTU_89	3	Firmicutes	Clostridia	Clostridiales	Peptococcaceae	Peptococcaceae_uncla
OTU_151	OTU_151	Porphyromonadaceae, OTU_151	3	Bacteroidetes	Bacteroidia	Bacteroidales	Porphyromonadaceae	Porphyromonadaceae_uncla
OTU_130	OTU_130	S0134_terrestrial_group_fa, OTU_130	3	Gemmatimonadetes	S0134_terrestrial_group	S0134_terrestrial_group_or	S0134_terrestrial_group_fa	S0134_terrestrial_group_ge
OTU_48	OTU_48	SB-5_fa, OTU_48	3	Bacteroidetes	SB-5	SB-5_or	SB-5_fa	SB-5_ge
OTU_264	OTU_264	uncultured_fa, OTU_264	3	Armatimonadetes	uncultured	uncultured_or	uncultured_fa	uncultured_ge
OTU_626	OTU_626	Woesearchaeota_fa, OTU_626	3	Woesearchaeota	Woesearchaeota_cl	Woesearchaeota_or	Woesearchaeota_fa	Woesearchaeota_ge
OTU_1059			3	Woesearchaeota	Woesearchaeota_cl	Woesearchaeota_or	Woesearchaeota_fa	Woesearchaeota_ge
OTU_1301			3	Woesearchaeota	Woesearchaeota_cl	Woesearchaeota_or	Woesearchaeota_fa	Woesearchaeota_ge
OTU_277			3	Euryarchaeota	Thermoplasmata	Thermoplasmatales	Thermoplasmatales_Incertae_Sedis	Methanomassiliicoccus
OTU_257			3	Proteobacteria	Deltaproteobacteria	Syntrophobacterales	Syntrophaceae	Syntrophus
OTU_212			3	Firmicutes	Clostridia	Clostridiales	Peptococcaceae	Desulfotomaculum
OTU_369			3	Firmicutes	Clostridia	Clostridiales	Peptococcaceae	Thermincola
OTU_388			3	Firmicutes	Clostridia	Clostridiales	Peptococcaceae	Pelotomaculum
OTU_79			3	Firmicutes	Clostridia	Clostridiales	Peptococcaceae	Peptococcaceae_uncla
OTU_11581			3	Euryarchaeota	Methanomicrobia	Methanosarcinales	Methanotrichaceae	Methanosaeta
OTU_1685			3	Euryarchaeota	Methanomicrobia	Methanosarcinales	Methanotrichaceae	Methanosaeta
OTU_2740			3	Euryarchaeota	Methanomicrobia	Methanosarcinales	Methanotrichaceae	Methanosaeta
OTU_611			3	Euryarchaeota	Methanomicrobia	Methanosarcinales	Methanotrichaceae	Methanosaeta
OTU_1504			3	Euryarchaeota	Methanomicrobia	Methanocellales	Methanocellaceae	Rice_Cluster_I
OTU_1329			3	Euryarchaeota	Thermoplasmata	Thermoplasmatales	Marine_Benthic_Group_D_and_DHVEG-1	Marine_Benthic_Group_D_and_DHVEG-1_ge
OTU_6216			3	Tenericutes	Mollicutes	Haloplasmatales	Haloplasmataceae	Haloplasma
OTU_655			3	Firmicutes	Clostridia	Halanaerobiales	Halobacteroidaceae	uncultured
OTU_1354			3	Bathyarchaeota	Bathyarchaeota_cl	Bathyarchaeota_or	Bathyarchaeota_fa	Bathyarchaeota_ge
OTU_1075			3	Archaea_uncla	Archaea_uncla	Archaea_uncla	Archaea_uncla	Archaea_uncla
OTU_1290			3	Archaea_uncla	Archaea_uncla	Archaea_uncla	Archaea_uncla	Archaea_uncla
OTU_10112			3	Armatimonadetes	Chthonomonadetes	Chthonomonadales	Chthonomonadales_fa	Chthonomonadales_ge
OTU_1017			3	Actinobacteria	Coriobacteriia	Coriobacteriales	Coriobacteriaceae	uncultured
OTU_1023			3	Planctomycetes	Phycisphaerae	S15A-MN16	S15A-MN16_fa	S15A-MN16_ge
OTU_1024			3	Microgenomates	Candidatus_Woesebacteria	Candidatus_Woesebacteria_or	Candidatus_Woesebacteria_fa	Candidatus_Woesebacteria_ge
OTU_1029			3	Chloroflexi	Ardenticatenia	uncultured	uncultured_fa	uncultured_ge
OTU_106			3	Firmicutes	Clostridia	Clostridia_uncla	Clostridia_uncla	Clostridia_uncla
OTU_10862			3	Bacteroidetes	Bacteroidetes_Incertae_Sedis	Order_II	Rhodothermaceae	uncultured
OTU_1089			3	Thaumarchaeota	Group_C3	Group_C3_or	Group_C3_fa	Group_C3_ge
OTU_110			3	Chloroflexi	Anaerolineae	Anaerolineales	Anaerolineaceae	Anaerolineaceae_uncla
OTU_1156			3	Verrucomicrobia	WCHB1-41	WCHB1-41_or	WCHB1-41_fa	WCHB1-41_ge
OTU_11636			3	Chloroflexi	Anaerolineae	Anaerolineales	Anaerolineaceae	Anaerolinea
OTU_11866			3	Bacteroidetes	SB-5	SB-5_or	SB-5_fa	SB-5_ge
OTU_12048			3	Proteobacteria	Deltaproteobacteria	Myxococcales	Archangiaceae	Anaeromyxobacter
OTU_127			3	Acidobacteria	Subgroup_6	Subgroup_6_or	Subgroup_6_fa	Subgroup_6_ge
OTU_12885			3	Chloroflexi	Anaerolineae	Anaerolineales	Anaerolineaceae	Anaerolinea
OTU_1334			3	Proteobacteria	Deltaproteobacteria	Myxococcales	PS-B29	PS-B29_ge
OTU_13554			3	Bacteria_uncla	Bacteria_uncla	Bacteria_uncla	Bacteria_uncla	Bacteria_uncla
OTU_13940			3	Proteobacteria	Deltaproteobacteria	Myxococcales	Haliangiaceae	Haliangium
OTU_146			3	Proteobacteria	Deltaproteobacteria	Myxococcales	Archangiaceae	Anaeromyxobacter
OTU_152			3	Acidobacteria	Subgroup_21	Subgroup_21_or	Subgroup_21_fa	Subgroup_21_ge
OTU_161			3	Chloroflexi	Anaerolineae	Anaerolineales	Anaerolineaceae	Anaerolineaceae_uncla
OTU_16161			3	Planctomycetes	Phycisphaerae	Tepidisphaerales	Tepidisphaeraceae	Tepidisphaeraceae_ge
OTU_16844			3	Chloroflexi	Anaerolineae	Anaerolineales	Anaerolineaceae	Anaerolinea
OTU_183			3	Ignavibacteriae	Ignavibacteria	Ignavibacteriales	BSV26	BSV26_ge
OTU_185			3	Chloroflexi	Anaerolineae	Anaerolineales	Anaerolineaceae	uncultured
OTU_19467			3	Firmicutes	Clostridia	Clostridiales	Ruminococcaceae	Ruminococcaceae_uncla
OTU_195			3	Chloroflexi	Anaerolineae	Anaerolineales	Anaerolineaceae	Anaerolinea
OTU_2029			3	Fibrobacteres	Fibrobacteria	Fibrobacterales	possible_family_01	possible_family_01_ge
OTU_2067			3	Chloroflexi	SJA-15	SJA-15_or	SJA-15_fa	SJA-15_ge
OTU_211			3	Firmicutes	Clostridia	Clostridiales	Gracilibacteraceae	Gracilibacteraceae_uncla
OTU_214			3	Gemmatimonadetes	S0134_terrestrial_group	S0134_terrestrial_group_or	S0134_terrestrial_group_fa	S0134_terrestrial_group_ge
OTU_220			3	Acidobacteria	Subgroup_17	Subgroup_17_or	Subgroup_17_fa	Subgroup_17_ge
OTU_240			3	Chloroflexi	Anaerolineae	Anaerolineales	Anaerolineaceae	Anaerolinea
OTU_241			3	Firmicutes	Clostridia	Clostridiales	Clostridiales_uncla	Clostridiales_uncla
OTU_259			3	Chloroflexi	Anaerolineae	Anaerolineales	Anaerolineaceae	Anaerolinea
OTU_272			3	Actinobacteria	Thermoleophilia	Gaiellales	uncultured	uncultured_ge
OTU_288			3	Proteobacteria	Gammaproteobacteria	Xanthomonadales	Xanthomonadaceae	Xanthomonadaceae_uncla
OTU_293			3	Actinobacteria	Coriobacteriia	Coriobacteriales	Coriobacteriaceae	uncultured
OTU_294			3	Actinobacteria	Actinobacteria	Micromonosporales	Micromonosporaceae	Micromonosporaceae_uncla
OTU_306			3	Acidobacteria	Holophagae	Holophagae_Incertae_Sedis	Unknown_Family	Thermoanaerobaculum
OTU_317			3	Bacteroidetes	Bacteroidetes_Incertae_Sedis	Order_II	Rhodothermaceae	uncultured
OTU_325			3	Gemmatimonadetes	S0134_terrestrial_group	S0134_terrestrial_group_or	S0134_terrestrial_group_fa	S0134_terrestrial_group_ge
OTU_3255			3	Firmicutes	Bacilli	Bacillales	Paenibacillaceae	Oxalophagus
OTU_328			3	Acidobacteria	Holophagae	Subgroup_7	Subgroup_7_fa	Subgroup_7_ge
OTU_347			3	Planctomycetes	Phycisphaerae	Pla1_lineage	Pla1_lineage_fa	Pla1_lineage_ge
OTU_362			3	Chloroflexi	Chloroflexi_uncla	Chloroflexi_uncla	Chloroflexi_uncla	Chloroflexi_uncla
OTU_367			3	Bacteria_uncla	Bacteria_uncla	Bacteria_uncla	Bacteria_uncla	Bacteria_uncla
OTU_373			3	Planctomycetes	Planctomycetacia	Planctomycetales	Planctomycetaceae	Planctomycetaceae_uncla
OTU_376			3	Firmicutes	Clostridia	Clostridiales	Clostridiaceae_1	Oxobacter
OTU_3882			3	Firmicutes	Clostridia	Clostridiales	Ruminococcaceae	Acetivibrio
OTU_412			3	Firmicutes	Clostridia	D8A-2	D8A-2_fa	D8A-2_ge
OTU_419			3	Acidobacteria	Blastocatellia	Blastocatellales	Blastocatellaceae_(Subgroup_4)	Blastocatellaceae_(Subgroup_4)_uncla
OTU_420			3	Ignavibacteriae	Ignavibacteria	Ignavibacteriales	BSV40	BSV40_ge
OTU_423			3	FCPU426	FCPU426_cl	FCPU426_or	FCPU426_fa	FCPU426_ge
OTU_424			3	Firmicutes	Clostridia	Clostridiales	Clostridiaceae_1	Oxobacter
OTU_425			3	Bacteroidetes	Sphingobacteriia	Sphingobacteriales	Chitinophagaceae	Flavisolibacter
OTU_438			3	Bacteroidetes	Bacteroidetes_uncla	Bacteroidetes_uncla	Bacteroidetes_uncla	Bacteroidetes_uncla
OTU_442			3	Armatimonadetes	uncultured	uncultured_or	uncultured_fa	uncultured_ge
OTU_445			3	Microgenomates	Candidatus_Amesbacteria	Candidatus_Amesbacteria_or	Candidatus_Amesbacteria_fa	Candidatus_Amesbacteria_ge
OTU_446			3	WS1	WS1_cl	WS1_or	WS1_fa	WS1_ge
OTU_452			3	Proteobacteria	Deltaproteobacteria	Myxococcales	Haliangiaceae	Haliangium
OTU_455			3	Chloroflexi	Anaerolineae	Anaerolineales	Anaerolineaceae	Anaerolinea
OTU_4620			3	Firmicutes	Bacilli	Bacillales	Paenibacillaceae	Ammoniphilus
OTU_4653			3	Acidobacteria	Subgroup_17	Subgroup_17_or	Subgroup_17_fa	Subgroup_17_ge
OTU_473			3	Bacteria_uncla	Bacteria_uncla	Bacteria_uncla	Bacteria_uncla	Bacteria_uncla
OTU_478			3	Firmicutes	Clostridia	Clostridiales	Lachnospiraceae	Lachnospiraceae_uncla
OTU_488			3	Bacteria_uncla	Bacteria_uncla	Bacteria_uncla	Bacteria_uncla	Bacteria_uncla
OTU_49			3	Firmicutes	Firmicutes_uncla	Firmicutes_uncla	Firmicutes_uncla	Firmicutes_uncla
OTU_4904			3	Chloroflexi	Anaerolineae	Anaerolineales	Anaerolineaceae	Anaerolinea
OTU_519			3	Ignavibacteriae	Ignavibacteria	Ignavibacteriales	Ignavibacteriales_fa	Ignavibacteriales_ge
OTU_520			3	Bacteria_uncla	Bacteria_uncla	Bacteria_uncla	Bacteria_uncla	Bacteria_uncla
OTU_533			3	Chloroflexi	uncultured	uncultured_or	uncultured_fa	uncultured_ge
OTU_540			3	Planctomycetes	Planctomycetes_uncla	Planctomycetes_uncla	Planctomycetes_uncla	Planctomycetes_uncla
OTU_542			3	Chloroflexi	Anaerolineae	Anaerolineales	Anaerolineaceae	uncultured
OTU_543			3	Chloroflexi	Ardenticatenia	uncultured	uncultured_fa	uncultured_ge
OTU_547			3	Bacteria_uncla	Bacteria_uncla	Bacteria_uncla	Bacteria_uncla	Bacteria_uncla
OTU_5508			3	Fibrobacteres	Fibrobacteria	Fibrobacterales	possible_family_01	possible_family_01_ge
OTU_551			3	AC1	AC1_cl	AC1_or	AC1_fa	AC1_ge
OTU_5573			3	Actinobacteria	Coriobacteriia	Coriobacteriales	Coriobacteriaceae	uncultured
OTU_572			3	Chloroflexi	Anaerolineae	Anaerolineales	Anaerolineaceae	Anaerolinea
OTU_5754			3	Acidobacteria	Subgroup_21	Subgroup_21_or	Subgroup_21_fa	Subgroup_21_ge
OTU_578			3	Planctomycetes	Phycisphaerae	Tepidisphaerales	Tepidisphaeraceae	Tepidisphaeraceae_ge
OTU_595			3	Bacteria_uncla	Bacteria_uncla	Bacteria_uncla	Bacteria_uncla	Bacteria_uncla
OTU_617			3	Bacteria_uncla	Bacteria_uncla	Bacteria_uncla	Bacteria_uncla	Bacteria_uncla
OTU_623			3	Chloroflexi	Anaerolineae	Anaerolineales	Anaerolineaceae	Anaerolinea
OTU_639			3	Proteobacteria	Deltaproteobacteria	Myxococcales	Haliangiaceae	Haliangium
OTU_6399			3	Ignavibacteriae	Ignavibacteria	Ignavibacteriales	BSV26	BSV26_ge
OTU_654			3	Armatimonadetes	Armatimonadetes_uncla	Armatimonadetes_uncla	Armatimonadetes_uncla	Armatimonadetes_uncla
OTU_674			3	Chloroflexi	Chloroflexi_uncla	Chloroflexi_uncla	Chloroflexi_uncla	Chloroflexi_uncla
OTU_710			3	Chloroflexi	Anaerolineae	Anaerolineales	Anaerolineaceae	uncultured
OTU_7162			3	Chloroflexi	Anaerolineae	Anaerolineales	Anaerolineaceae	Anaerolinea
OTU_750			3	Planctomycetes	Phycisphaerae	Pla1_lineage	Pla1_lineage_fa	Pla1_lineage_ge
OTU_767			3	Planctomycetes	Phycisphaerae	Phycisphaerales	Phycisphaerales_uncla	Phycisphaerales_uncla
OTU_7822			3	Chloroflexi	Anaerolineae	Anaerolineales	Anaerolineaceae	Anaerolinea
OTU_786			3	Chloroflexi	Anaerolineae	Anaerolineales	Anaerolineaceae	Anaerolinea
OTU_8			3	Firmicutes	Clostridia	Clostridiales	Ruminococcaceae	Ruminiclostridium_1
OTU_80			3	Planctomycetes	Phycisphaerae	MSBL9	MSBL9_fa	MSBL9_ge
OTU_800			3	Spirochaetae	Spirochaetes	Spirochaetales	Spirochaetaceae	Spirochaeta_2
OTU_804			3	Armatimonadetes	uncultured	uncultured_or	uncultured_fa	uncultured_ge
OTU_814			3	Armatimonadetes	uncultured	uncultured_or	uncultured_fa	uncultured_ge
OTU_8386			3	Firmicutes	Clostridia	Clostridiales	Ruminococcaceae	Pseudobacteroides
OTU_8476			3	Acidobacteria	Subgroup_6	Subgroup_6_uncla	Subgroup_6_uncla	Subgroup_6_uncla
OTU_851			3	BRC1	BRC1_cl	BRC1_or	BRC1_fa	BRC1_ge
OTU_904			3	Chloroflexi	Anaerolineae	Anaerolineales	Anaerolineaceae	Anaerolinea
OTU_9054			3	Armatimonadetes	uncultured	uncultured_or	uncultured_fa	uncultured_ge
OTU_909			3	Planctomycetes	Phycisphaerae	Tepidisphaerales	Tepidisphaeraceae	Tepidisphaeraceae_ge
OTU_953			3	Chloroflexi	SBR2076	SBR2076_or	SBR2076_fa	SBR2076_ge
OTU_960			3	Planctomycetes	Phycisphaerae	Tepidisphaerales	Tepidisphaeraceae	Tepidisphaeraceae_ge
OTU_982			3	Planctomycetes	Planctomycetes_uncla	Planctomycetes_uncla	Planctomycetes_uncla	Planctomycetes_uncla
OTU_9947			3	Chloroflexi	Anaerolineae	Anaerolineales	Anaerolineaceae	Anaerolineaceae_uncla
OTU_1364			4	Nitrospirae	Nitrospira	Nitrospirales	Sh765B-TzT-35	Sh765B-TzT-35_ge
OTU_181			4	Gemmatimonadetes	Gemmatimonadetes	Gemmatimonadales	Gemmatimonadaceae	uncultured
OTU_203			5	Firmicutes	Clostridia	Clostridiales	Clostridiaceae_1	Clostridium_sensu_stricto_1
OTU_75			5	Firmicutes	Clostridia	Clostridiales	Clostridiaceae_1	Clostridium_sensu_stricto_5
OTU_38	OTU_38	Ruminococcaceae, OTU_38	6	Firmicutes	Clostridia	Clostridiales	Ruminococcaceae	Ruminiclostridium_1
OTU_225			6	Deinococcus-Thermus	Deinococci	KD3-62	KD3-62_fa	KD3-62_ge
OTU_302			7	Proteobacteria	Deltaproteobacteria	Myxococcales	Myxococcales_uncla	Myxococcales_uncla
OTU_700			7	Bacteroidetes	Bacteroidetes_uncla	Bacteroidetes_uncla	Bacteroidetes_uncla	Bacteroidetes_uncla
OTU_304			8	Firmicutes	Clostridia	Clostridiales	Christensenellaceae	Christensenellaceae_R-7_group
OTU_893			8	Bacteria_uncla	Bacteria_uncla	Bacteria_uncla	Bacteria_uncla	Bacteria_uncla
OTU_2030			9	Deinococcus-Thermus	Deinococci	KD3-62	KD3-62_fa	KD3-62_ge
OTU_336			9	Acidobacteria	Solibacteres	Solibacterales	Solibacteraceae_(Subgroup_3)	Solibacteraceae_(Subgroup_3)_uncla
OTU_104	OTU_104	Bacillales_uncla, OTU_104	10	Firmicutes	Bacilli	Bacillales	Bacillales_uncla	Bacillales_uncla
OTU_116	OTU_116	Bacteroidetes_vadinHA17_fa, OTU_116	10	Bacteroidetes	Bacteroidetes_vadinHA17	Bacteroidetes_vadinHA17_or	Bacteroidetes_vadinHA17_fa	Bacteroidetes_vadinHA17_ge
OTU_30	OTU_30	Clostridiaceae_1, OTU_30	10	Firmicutes	Clostridia	Clostridiales	Clostridiaceae_1	Fonticella
OTU_6786	OTU_6786	Clostridiaceae_1, OTU_6786	10	Firmicutes	Clostridia	Clostridiales	Clostridiaceae_1	Clostridium_sensu_stricto_10
OTU_7	OTU_7	Clostridiaceae_1, OTU_7	10	Firmicutes	Clostridia	Clostridiales	Clostridiaceae_1	Clostridium_sensu_stricto_8
OTU_90	OTU_90	Geobacteraceae, OTU_90	10	Proteobacteria	Deltaproteobacteria	Desulfuromonadales	Geobacteraceae	Geobacter
OTU_282	OTU_282	Methanomicrobiales_uncla, OTU_282	10	Euryarchaeota	Methanomicrobia	Methanomicrobiales	Methanomicrobiales_uncla	Methanomicrobiales_uncla
OTU_42	OTU_42	Methanosarcinaceae, OTU_42	10	Euryarchaeota	Methanomicrobia	Methanosarcinales	Methanosarcinaceae	Methanosarcina
OTU_148	OTU_148	Oxalobacteraceae, OTU_148	10	Proteobacteria	Betaproteobacteria	Burkholderiales	Oxalobacteraceae	Paucimonas
OTU_2793	OTU_2793	Ruminococcaceae, OTU_2793	10	Firmicutes	Clostridia	Clostridiales	Ruminococcaceae	Ruminococcaceae_uncla
OTU_77	OTU_77	Soil_Crenarchaeotic_Group(SCG)_fa, OTU_77	10	Thaumarchaeota	Soil_Crenarchaeotic_Group(SCG)	Soil_Crenarchaeotic_Group(SCG)_or	Soil_Crenarchaeotic_Group(SCG)_fa	Soil_Crenarchaeotic_Group(SCG)_ge
OTU_84	OTU_84	Subgroup_6_fa, OTU_84	10	Acidobacteria	Subgroup_6	Subgroup_6_or	Subgroup_6_fa	Subgroup_6_ge
OTU_930			10	Proteobacteria	Deltaproteobacteria	Syntrophobacterales	Syntrophobacteraceae	Syntrophobacteraceae_uncla
OTU_222			10	Firmicutes	Clostridia	Clostridiales	Peptococcaceae	Desulfotomaculum
OTU_5912			10	Firmicutes	Clostridia	Clostridiales	Peptococcaceae	Peptococcaceae_uncla
OTU_9732			10	Firmicutes	Clostridia	Clostridiales	Peptococcaceae	Desulfitobacterium
OTU_852			10	Firmicutes	Clostridia	Clostridiales	Heliobacteriaceae	Hydrogenispora
OTU_310			10	Tenericutes	Mollicutes	Haloplasmatales	Haloplasmataceae	Haloplasma
OTU_1026			10	Chloroflexi	KD4-96	KD4-96_or	KD4-96_fa	KD4-96_ge
OTU_109			10	Armatimonadetes	Chthonomonadetes	Chthonomonadales	Chthonomonadales_fa	Chthonomonadales_ge
OTU_1108			10	Planctomycetes	Phycisphaerae	Tepidisphaerales	Tepidisphaeraceae	Tepidisphaeraceae_ge
OTU_1123			10	Chloroflexi	Ktedonobacteria	Ktedonobacterales	Ktedonobacteraceae	uncultured
OTU_113			10	Firmicutes	Bacilli	Bacillales	Paenibacillaceae	Ammoniphilus
OTU_117			10	Firmicutes	Clostridia	Clostridiales	Clostridiaceae_1	Fonticella
OTU_12			10	Firmicutes	Clostridia	Clostridiales	Clostridiaceae_1	Clostridium_sensu_stricto_10
OTU_140			10	Proteobacteria	Deltaproteobacteria	Myxococcales	Myxococcales_uncla	Myxococcales_uncla
OTU_1400			10	Acidobacteria	Blastocatellia	Blastocatellales	Blastocatellaceae_(Subgroup_4)	DS-100
OTU_153			10	Firmicutes	Firmicutes_uncla	Firmicutes_uncla	Firmicutes_uncla	Firmicutes_uncla
OTU_154			10	Actinobacteria	Actinobacteria	Streptomycetales	Streptomycetaceae	Streptomycetaceae_uncla
OTU_157			10	Firmicutes	Negativicutes	Selenomonadales	uncultured	uncultured_ge
OTU_158			10	Firmicutes	Clostridia	Clostridiales	Clostridiaceae_1	Clostridiaceae_1_uncla
OTU_162			10	Acidobacteria	Holophagae	Subgroup_7	Subgroup_7_fa	Subgroup_7_ge
OTU_163			10	Firmicutes	Clostridia	Clostridiales	Clostridiaceae_1	Fonticella
OTU_17694			10	Firmicutes	Clostridia	Clostridiales	Clostridiaceae_1	Clostridium_sensu_stricto_8
OTU_177			10	Acidobacteria	Subgroup_18	Subgroup_18_or	Subgroup_18_fa	Subgroup_18_ge
OTU_18545			10	Actinobacteria	Coriobacteriia	Coriobacteriales	Coriobacteriaceae	uncultured
OTU_186			10	Chloroflexi	Anaerolineae	Anaerolineales	Anaerolineaceae	Anaerolineaceae_uncla
OTU_191			10	Proteobacteria	Deltaproteobacteria	Myxococcales	Haliangiaceae	Haliangium
OTU_19532			10	Firmicutes	Clostridia	Clostridiales	Clostridiaceae_1	Clostridium_sensu_stricto_8
OTU_199			10	Chloroflexi	Anaerolineae	Anaerolineales	Anaerolineaceae	uncultured
OTU_21			10	Bacteroidetes	Bacteroidetes_vadinHA17	Bacteroidetes_vadinHA17_or	Bacteroidetes_vadinHA17_fa	Bacteroidetes_vadinHA17_ge
OTU_217			10	Proteobacteria	Deltaproteobacteria	Myxococcales	Myxococcales_uncla	Myxococcales_uncla
OTU_221			10	Proteobacteria	Alphaproteobacteria	Rhizobiales	Methylocystaceae	Methylocystaceae_uncla
OTU_236			10	Firmicutes	Bacilli	Bacillales	Paenibacillaceae	Paenibacillus
OTU_244			10	Verrucomicrobia	OPB35_soil_group	OPB35_soil_group_or	OPB35_soil_group_fa	OPB35_soil_group_ge
OTU_248			10	Chloroflexi	Ktedonobacteria	C0119	C0119_fa	C0119_ge
OTU_253			10	Chloroflexi	Chloroflexia	Chloroflexales	Roseiflexaceae	Roseiflexus
OTU_263			10	Proteobacteria	Gammaproteobacteria	Xanthomonadales	Xanthomonadales_Incertae_Sedis	uncultured
OTU_265			10	Acidobacteria	Holophagae	Subgroup_7	Subgroup_7_fa	Subgroup_7_ge
OTU_270			10	Proteobacteria	Deltaproteobacteria	NB1-j	NB1-j_fa	NB1-j_ge
OTU_271			10	Fibrobacteres	Fibrobacteria	Fibrobacterales	possible_family_01	possible_family_01_ge
OTU_279			10	Proteobacteria	Deltaproteobacteria	Myxococcales	Haliangiaceae	Haliangium
OTU_286			10	Latescibacteria	Latescibacteria_cl	Latescibacteria_or	Latescibacteria_fa	Latescibacteria_ge
OTU_291			10	Armatimonadetes	uncultured	uncultured_or	uncultured_fa	uncultured_ge
OTU_296			10	Chloroflexi	KD4-96	KD4-96_or	KD4-96_fa	KD4-96_ge
OTU_300			10	Cyanobacteria	Cyanobacteria	Cyanobacteria_uncla	Cyanobacteria_uncla	Cyanobacteria_uncla
OTU_322			10	Bacteria_uncla	Bacteria_uncla	Bacteria_uncla	Bacteria_uncla	Bacteria_uncla
OTU_329			10	Firmicutes	Clostridia	Clostridiales	Clostridiaceae_1	Fonticella
OTU_331			10	Proteobacteria	Deltaproteobacteria	Myxococcales	Archangiaceae	Anaeromyxobacter
OTU_342			10	Firmicutes	Clostridia	Clostridiales	Gracilibacteraceae	Lutispora
OTU_344			10	Proteobacteria	Deltaproteobacteria	Myxococcales	Archangiaceae	Anaeromyxobacter
OTU_349			10	Bacteroidetes	Bacteroidetes_vadinHA17	Bacteroidetes_vadinHA17_or	Bacteroidetes_vadinHA17_fa	Bacteroidetes_vadinHA17_ge
OTU_359			10	Bacteria_uncla	Bacteria_uncla	Bacteria_uncla	Bacteria_uncla	Bacteria_uncla
OTU_365			10	Cyanobacteria	Cyanobacteria	SubsectionIV	FamilyI	FamilyI_ge
OTU_371			10	Chloroflexi	S085	S085_or	S085_fa	S085_ge
OTU_383			10	Acidobacteria	Subgroup_6	Subgroup_6_or	Subgroup_6_fa	Subgroup_6_ge
OTU_385			10	Cyanobacteria	Melainabacteria	Gastranaerophilales	Gastranaerophilales_fa	Gastranaerophilales_ge
OTU_387			10	Firmicutes	Negativicutes	Selenomonadales	Veillonellaceae	Anaerospora
OTU_399			10	Proteobacteria	Deltaproteobacteria	Myxococcales	Myxococcales_uncla	Myxococcales_uncla
OTU_400			10	Acidobacteria	Solibacteres	Solibacterales	Solibacteraceae_(Subgroup_3)	Candidatus_Solibacter
OTU_402			10	Planctomycetes	Phycisphaerae	Tepidisphaerales	Tepidisphaeraceae	Tepidisphaeraceae_ge
OTU_405			10	Acidobacteria	Subgroup_18	Subgroup_18_or	Subgroup_18_fa	Subgroup_18_ge
OTU_429			10	Ignavibacteriae	Ignavibacteria	Ignavibacteriales	Ignavibacteriales_uncla	Ignavibacteriales_uncla
OTU_448			10	Planctomycetes	Phycisphaerae	Phycisphaerales	AKAU3564_sediment_group	AKAU3564_sediment_group_ge
OTU_466			10	Proteobacteria	Deltaproteobacteria	NB1-j	NB1-j_fa	NB1-j_ge
OTU_47			10	Ignavibacteriae	Ignavibacteria	Ignavibacteriales	Ignavibacteriales_uncla	Ignavibacteriales_uncla
OTU_471			10	Cyanobacteria	Cyanobacteria	Cyanobacteria_uncla	Cyanobacteria_uncla	Cyanobacteria_uncla
OTU_474			10	Proteobacteria	Betaproteobacteria	Betaproteobacteria_uncla	Betaproteobacteria_uncla	Betaproteobacteria_uncla
OTU_497			10	Acidobacteria	Holophagae	Subgroup_7	Subgroup_7_fa	Subgroup_7_ge
OTU_507			10	Firmicutes	Clostridia	Clostridiales	Clostridiales_uncla	Clostridiales_uncla
OTU_510			10	Actinobacteria	Thermoleophilia	Gaiellales	Gaiellaceae	Gaiella
OTU_511			10	Firmicutes	Clostridia	Clostridiales	Clostridiaceae_1	Clostridiaceae_1_uncla
OTU_530			10	Actinobacteria	Coriobacteriia	Coriobacteriales	Coriobacteriaceae	uncultured
OTU_534			10	Acidobacteria	Subgroup_25	Subgroup_25_or	Subgroup_25_fa	Subgroup_25_ge
OTU_541			10	Proteobacteria	Deltaproteobacteria	Myxococcales	Archangiaceae	Anaeromyxobacter
OTU_560			10	Proteobacteria	Betaproteobacteria	Nitrosomonadales	Nitrosomonadaceae	uncultured
OTU_568			10	Verrucomicrobia	OPB35_soil_group	OPB35_soil_group_or	OPB35_soil_group_fa	OPB35_soil_group_ge
OTU_570			10	Armatimonadetes	uncultured	uncultured_or	uncultured_fa	uncultured_ge
OTU_573			10	Bacteroidetes	Sphingobacteriia	Sphingobacteriales	Sphingobacteriales_uncla	Sphingobacteriales_uncla
OTU_582			10	Verrucomicrobia	OPB35_soil_group	OPB35_soil_group_or	OPB35_soil_group_fa	OPB35_soil_group_ge
OTU_585			10	Firmicutes	Clostridia	Clostridiales	Ruminococcaceae	Ruminococcaceae_uncla
OTU_603			10	Cyanobacteria	Cyanobacteria	SubsectionIV	SubsectionIV_uncla	SubsectionIV_uncla
OTU_607			10	Chloroflexi	Chloroflexi_uncla	Chloroflexi_uncla	Chloroflexi_uncla	Chloroflexi_uncla
OTU_634			10	Firmicutes	Clostridia	Clostridiales	Ruminococcaceae	Ruminococcaceae_uncla
OTU_677			10	Actinobacteria	Actinobacteria	Micrococcales	Intrasporangiaceae	Intrasporangiaceae_uncla
OTU_683			10	Verrucomicrobia	Opitutae	Opitutales	Opitutaceae	Opitutus
OTU_695			10	Proteobacteria	Gammaproteobacteria	Xanthomonadales	Xanthomonadales_Incertae_Sedis	uncultured
OTU_698			10	Proteobacteria	Deltaproteobacteria	Myxococcales	Haliangiaceae	Haliangium
OTU_7021			10	Firmicutes	Clostridia	Clostridiales	Clostridiales_uncla	Clostridiales_uncla
OTU_711			10	Actinobacteria	Acidimicrobiia	Acidimicrobiales	Acidimicrobiales_uncla	Acidimicrobiales_uncla
OTU_714			10	Acidobacteria	Solibacteres	Solibacterales	Solibacteraceae_(Subgroup_3)	Candidatus_Solibacter
OTU_718			10	Bacteroidetes	Bacteroidetes_vadinHA17	Bacteroidetes_vadinHA17_or	Bacteroidetes_vadinHA17_fa	Bacteroidetes_vadinHA17_ge
OTU_719			10	Actinobacteria	Thermoleophilia	Solirubrobacterales	Elev-16S-1332	Elev-16S-1332_ge
OTU_723			10	Acidobacteria	Blastocatellia	Blastocatellales	Blastocatellaceae_(Subgroup_4)	RB41
OTU_729			10	Proteobacteria	Gammaproteobacteria	Methylococcales	Methylococcaceae	Methylobacter
OTU_734			10	Cyanobacteria	Cyanobacteria	SubsectionIV	FamilyI	FamilyI_ge
OTU_753			10	Firmicutes	Clostridia	Clostridiales	Clostridiaceae_1	Clostridiaceae_1_uncla
OTU_782			10	Planctomycetes	Phycisphaerae	MSBL9	MSBL9_fa	MSBL9_ge
OTU_807			10	Actinobacteria	Thermoleophilia	Gaiellales	Gaiellaceae	Gaiella
OTU_808			10	Proteobacteria	Deltaproteobacteria	Desulfuromonadales	Desulfuromonadales_uncla	Desulfuromonadales_uncla
OTU_818			10	Chloroflexi	Anaerolineae	Anaerolineales	Anaerolineaceae	Anaerolinea
OTU_838			10	Planctomycetes	Phycisphaerae	Tepidisphaerales	Tepidisphaeraceae	Tepidisphaeraceae_ge
OTU_848			10	Armatimonadetes	uncultured	uncultured_or	uncultured_fa	uncultured_ge
OTU_857			10	Bacteria_uncla	Bacteria_uncla	Bacteria_uncla	Bacteria_uncla	Bacteria_uncla
OTU_96			10	Chloroflexi	Anaerolineae	Anaerolineales	Anaerolineaceae	Anaerolineaceae_uncla
OTU_968			10	Chloroflexi	KD4-96	KD4-96_or	KD4-96_fa	KD4-96_ge

## Sheet: 3-Utah
Supplementary dataset3. Information of nodes in the network of the Utah desert soil. OTUs occured in the heatmap were listed and OTUs in the three main modules as shown in supplementary figure S10 were colored in accordingly (Green for 25°C , Blue for 35°C and Red for 45°C).
Label	OTU_ID_heatmap	Family_OTU_heatmap	modularity_class	Phylum	Class	Order	Family	Genus
OTU_119	OTU_119	Anaerolineaceae, OTU_119	0	Chloroflexi	Anaerolineae	Anaerolineales	Anaerolineaceae	Anaerolineaceae_uncla
OTU_122	OTU_122	Anaerolineaceae, OTU_122	0	Chloroflexi	Anaerolineae	Anaerolineales	Anaerolineaceae	uncultured
OTU_136	OTU_136	Anaerolineaceae, OTU_136	0	Chloroflexi	Anaerolineae	Anaerolineales	Anaerolineaceae	Anaerolinea
OTU_59	OTU_59	Bacteria_uncla, OTU_59	0	Bacteria_uncla	Bacteria_uncla	Bacteria_uncla	Bacteria_uncla	Bacteria_uncla
OTU_34	OTU_34	Caldicoprobacteraceae, OTU_34	0	Firmicutes	Clostridia	Clostridiales	Caldicoprobacteraceae	Caldicoprobacter
OTU_180	OTU_180	Clostridia_uncla, OTU_180	0	Firmicutes	Clostridia	Clostridia_uncla	Clostridia_uncla	Clostridia_uncla
OTU_207	OTU_207	Clostridiales_uncla, OTU_207	0	Firmicutes	Clostridia	Clostridiales	Clostridiales_uncla	Clostridiales_uncla
OTU_229	OTU_229	Clostridiales_uncla, OTU_229	0	Firmicutes	Clostridia	Clostridiales	Clostridiales_uncla	Clostridiales_uncla
OTU_35	OTU_35	Family_XVIII, OTU_35	0	Firmicutes	Clostridia	Clostridiales	Family_XVIII	Family_XVIII_uncla
OTU_65	OTU_65	Family_XVIII, OTU_65	0	Firmicutes	Clostridia	Clostridiales	Family_XVIII	Family_XVIII_uncla
OTU_66	OTU_66	Firmicutes_uncla, OTU_66	0	Firmicutes	Firmicutes_uncla	Firmicutes_uncla	Firmicutes_uncla	Firmicutes_uncla
OTU_27	OTU_27	Geodermatophilaceae, OTU_27	0	Actinobacteria	Actinobacteria	Frankiales	Geodermatophilaceae	Blastococcus
OTU_123	OTU_123	Gracilibacteraceae, OTU_123	0	Firmicutes	Clostridia	Clostridiales	Gracilibacteraceae	Lutispora
OTU_2186	OTU_2186	Gracilibacteraceae, OTU_2186	0	Firmicutes	Clostridia	Clostridiales	Gracilibacteraceae	Gracilibacteraceae_uncla
OTU_100	OTU_100	Heliobacteriaceae, OTU_100	0	Firmicutes	Clostridia	Clostridiales	Heliobacteriaceae	Hydrogenispora
OTU_46	OTU_46	Heliobacteriaceae, OTU_46	0	Firmicutes	Clostridia	Clostridiales	Heliobacteriaceae	Hydrogenispora
OTU_53	OTU_53	Heliobacteriaceae, OTU_53	0	Firmicutes	Clostridia	Clostridiales	Heliobacteriaceae	Heliobacteriaceae_uncla
OTU_3	OTU_3	Methanobacteriaceae, OTU_3	0	Euryarchaeota	Methanobacteria	Methanobacteriales	Methanobacteriaceae	Methanobacterium
OTU_3652	OTU_3652	Peptococcaceae, OTU_3652	0	Firmicutes	Clostridia	Clostridiales	Peptococcaceae	Thermincola
OTU_5	OTU_5	Peptococcaceae, OTU_5	0	Firmicutes	Clostridia	Clostridiales	Peptococcaceae	Thermincola
OTU_204	OTU_204	Ruminococcaceae, OTU_204	0	Firmicutes	Clostridia	Clostridiales	Ruminococcaceae	Ruminococcaceae_uncla
OTU_210	OTU_210	Ruminococcaceae, OTU_210	0	Firmicutes	Clostridia	Clostridiales	Ruminococcaceae	Ruminiclostridium_1
OTU_33	OTU_33	Ruminococcaceae, OTU_33	0	Firmicutes	Clostridia	Clostridiales	Ruminococcaceae	Ruminococcaceae_uncla
OTU_29	OTU_29	Thermoanaerobacteraceae, OTU_29	0	Firmicutes	Clostridia	Thermoanaerobacterales	Thermoanaerobacteraceae	Syntrophaceticus
OTU_1013			0	Firmicutes	Bacilli	Bacillales	Paenibacillaceae	Paenibacillaceae_uncla
OTU_1020			0	Actinobacteria	Thermoleophilia	Solirubrobacterales	Solirubrobacterales_uncla	Solirubrobacterales_uncla
OTU_103			0	Actinobacteria	Actinobacteria	Micrococcales	Micrococcaceae	Pseudarthrobacter
OTU_1073			0	Actinobacteria	Thermoleophilia	Solirubrobacterales	0319-6M6	0319-6M6_ge
OTU_1421			0	Firmicutes	Clostridia	Clostridiales	Heliobacteriaceae	Hydrogenispora
OTU_1525			0	Firmicutes	Clostridia	Clostridiales	Family_XVIII	Family_XVIII_uncla
OTU_1930			0	Firmicutes	Clostridia	Thermoanaerobacterales	Thermoanaerobacteraceae	uncultured
OTU_2631			0	Firmicutes	Clostridia	Clostridiales	Heliobacteriaceae	Hydrogenispora
OTU_267			0	Firmicutes	Clostridia	Clostridiales	Peptococcaceae	Thermincola
OTU_292			0	Firmicutes	Clostridia	Clostridiales	Caldicoprobacteraceae	Caldicoprobacter
OTU_308			0	Actinobacteria	Actinobacteria	Frankiales	Geodermatophilaceae	Modestobacter
OTU_3083			0	Actinobacteria	Thermoleophilia	Solirubrobacterales	Solirubrobacterales_uncla	Solirubrobacterales_uncla
OTU_32			0	Firmicutes	Bacilli	Bacillales	Planococcaceae	Domibacillus
OTU_332			0	Actinobacteria	Thermoleophilia	Solirubrobacterales	288-2	288-2_ge
OTU_338			0	Chloroflexi	Anaerolineae	Anaerolineales	Anaerolineaceae	uncultured
OTU_3567			0	Firmicutes	Clostridia	Clostridiales	Ruminococcaceae	Ruminiclostridium_1
OTU_378			0	Actinobacteria	Thermoleophilia	Solirubrobacterales	Elev-16S-1332	Elev-16S-1332_ge
OTU_394			0	Verrucomicrobia	Spartobacteria	Chthoniobacterales	DA101_soil_group	DA101_soil_group_ge
OTU_397			0	Firmicutes	Clostridia	Clostridiales	Family_XVIII	Family_XVIII_uncla
OTU_422			0	Actinobacteria	Thermoleophilia	Solirubrobacterales	Solirubrobacterales_uncla	Solirubrobacterales_uncla
OTU_4270			0	Firmicutes	Clostridia	Clostridiales	Ruminococcaceae	Ruminiclostridium_1
OTU_439			0	Firmicutes	Clostridia	Clostridiales	Clostridiaceae_1	Oxobacter
OTU_502			0	Proteobacteria	Betaproteobacteria	Burkholderiales	Comamonadaceae	Ramlibacter
OTU_5082			0	Actinobacteria	Actinobacteria	Micrococcales	Micrococcaceae	Citricoccus
OTU_509			0	Actinobacteria	Rubrobacteria	Rubrobacterales	Rubrobacteriaceae	Rubrobacter
OTU_521			0	Proteobacteria	Betaproteobacteria	Nitrosomonadales	Nitrosomonadaceae	uncultured
OTU_5220			0	Actinobacteria	Actinobacteria	Micrococcales	Cellulomonadaceae	Cellulomonas
OTU_525			0	Actinobacteria	Actinobacteria	Frankiales	Geodermatophilaceae	Geodermatophilus
OTU_544			0	Verrucomicrobia	Spartobacteria	Chthoniobacterales	DA101_soil_group	DA101_soil_group_ge
OTU_545			0	Firmicutes	Clostridia	Clostridiales	Ruminococcaceae	Ruminococcaceae_uncla
OTU_556			0	Proteobacteria	Alphaproteobacteria	Sphingomonadales	Sphingomonadaceae	Sphingomonas
OTU_580			0	Actinobacteria	Thermoleophilia	Solirubrobacterales	uncultured	uncultured_ge
OTU_63			0	Firmicutes	Clostridia	Clostridiales	Clostridiaceae_1	Clostridium_sensu_stricto_12
OTU_686			0	Firmicutes	Clostridia	Clostridiales	Peptococcaceae	uncultured
OTU_694			0	Firmicutes	Clostridia	Thermoanaerobacterales	Thermoanaerobacteraceae	Moorella
OTU_7127			0	Actinobacteria	Actinobacteria	Frankiales	Geodermatophilaceae	Blastococcus
OTU_728			0	Actinobacteria	Thermoleophilia	Solirubrobacterales	0319-6M6	0319-6M6_ge
OTU_7316			0	Actinobacteria	Thermoleophilia	Solirubrobacterales	Solirubrobacterales_uncla	Solirubrobacterales_uncla
OTU_774			0	Actinobacteria	Actinobacteria	Frankiales	Geodermatophilaceae	Blastococcus
OTU_775			0	Actinobacteria	Thermoleophilia	Solirubrobacterales	Solirubrobacteraceae	Solirubrobacter
OTU_816			0	Chloroflexi	KD4-96	KD4-96_or	KD4-96_fa	KD4-96_ge
OTU_82			0	Verrucomicrobia	Spartobacteria	Chthoniobacterales	DA101_soil_group	DA101_soil_group_ge
OTU_913			0	Firmicutes	Clostridia	Clostridiales	Peptococcaceae	Peptococcaceae_uncla
OTU_915			0	Actinobacteria	Actinobacteria_uncla	Actinobacteria_uncla	Actinobacteria_uncla	Actinobacteria_uncla
OTU_97	OTU_97	Anaerolineaceae, OTU_97	1	Chloroflexi	Anaerolineae	Anaerolineales	Anaerolineaceae	Anaerolinea
OTU_108	OTU_108	Armatimonadetes_uncla, OTU_108	1	Armatimonadetes	Armatimonadetes_uncla	Armatimonadetes_uncla	Armatimonadetes_uncla	Armatimonadetes_uncla
OTU_304	OTU_304	Christensenellaceae, OTU_304	1	Firmicutes	Clostridia	Clostridiales	Christensenellaceae	Christensenellaceae_R-7_group
OTU_90	OTU_90	Geobacteraceae, OTU_90	1	Proteobacteria	Deltaproteobacteria	Desulfuromonadales	Geobacteraceae	Geobacter
OTU_225	OTU_225	KD3-62_fa, OTU_225	1	Deinococcus-Thermus	Deinococci	KD3-62	KD3-62_fa	KD3-62_ge
OTU_26	OTU_26	Lachnospiraceae, OTU_26	1	Firmicutes	Clostridia	Clostridiales	Lachnospiraceae	Mobilitalea
OTU_282	OTU_282	Methanomicrobiales_uncla, OTU_282	1	Euryarchaeota	Methanomicrobia	Methanomicrobiales	Methanomicrobiales_uncla	Methanomicrobiales_uncla
OTU_42	OTU_42	Methanosarcinaceae, OTU_42	1	Euryarchaeota	Methanomicrobia	Methanosarcinales	Methanosarcinaceae	Methanosarcina
OTU_3945	OTU_3945	Ruminococcaceae, OTU_3945	1	Firmicutes	Clostridia	Clostridiales	Ruminococcaceae	Ruminiclostridium_1
OTU_6	OTU_6	Ruminococcaceae, OTU_6	1	Firmicutes	Clostridia	Clostridiales	Ruminococcaceae	Pseudobacteroides
OTU_135	OTU_135	Soil_Crenarchaeotic_Group(SCG)_fa, OTU_135	1	Thaumarchaeota	Soil_Crenarchaeotic_Group(SCG)	Soil_Crenarchaeotic_Group(SCG)_or	Soil_Crenarchaeotic_Group(SCG)_fa	Soil_Crenarchaeotic_Group(SCG)_ge
OTU_198	OTU_198	Soil_Crenarchaeotic_Group(SCG)_fa, OTU_198	1	Thaumarchaeota	Soil_Crenarchaeotic_Group(SCG)	Soil_Crenarchaeotic_Group(SCG)_or	Soil_Crenarchaeotic_Group(SCG)_fa	Soil_Crenarchaeotic_Group(SCG)_ge
OTU_52	OTU_52	Solibacteraceae_(Subgroup_3), OTU_52	1	Acidobacteria	Solibacteres	Solibacterales	Solibacteraceae_(Subgroup_3)	AKIW659
OTU_127	OTU_127	Subgroup_6_fa, OTU_127	1	Acidobacteria	Subgroup_6	Subgroup_6_or	Subgroup_6_fa	Subgroup_6_ge
OTU_84	OTU_84	Subgroup_6_fa, OTU_84	1	Acidobacteria	Subgroup_6	Subgroup_6_or	Subgroup_6_fa	Subgroup_6_ge
OTU_1019			1	Acidobacteria	Subgroup_6	Subgroup_6_or	Subgroup_6_fa	Subgroup_6_ge
OTU_1028			1	Gemmatimonadetes	S0134_terrestrial_group	S0134_terrestrial_group_or	S0134_terrestrial_group_fa	S0134_terrestrial_group_ge
OTU_1066			1	Planctomycetes	Planctomycetacia	Planctomycetales	Planctomycetaceae	Planctomycetaceae_uncla
OTU_1088			1	Firmicutes	Clostridia	Clostridiales	Ruminococcaceae	Ruminiclostridium_1
OTU_115			1	Proteobacteria	Deltaproteobacteria	Bdellovibrionales	Bacteriovoracaceae	uncultured
OTU_12001			1	Deinococcus-Thermus	Deinococci	KD3-62	KD3-62_fa	KD3-62_ge
OTU_1203			1	Firmicutes	Clostridia	Clostridiales	Clostridiales_uncla	Clostridiales_uncla
OTU_126			1	Bacteria_uncla	Bacteria_uncla	Bacteria_uncla	Bacteria_uncla	Bacteria_uncla
OTU_129			1	Firmicutes	Clostridia	Clostridiales	Heliobacteriaceae	Hydrogenispora
OTU_137			1	Actinobacteria	Coriobacteriia	Coriobacteriales	Coriobacteriaceae	uncultured
OTU_140			1	Proteobacteria	Deltaproteobacteria	Myxococcales	Myxococcales_uncla	Myxococcales_uncla
OTU_142			1	Proteobacteria	Deltaproteobacteria	Myxococcales	Polyangiaceae	Aetherobacter
OTU_1424			1	Bacteroidetes	Sphingobacteriia	Sphingobacteriales	Chitinophagaceae	uncultured
OTU_148			1	Proteobacteria	Betaproteobacteria	Burkholderiales	Oxalobacteraceae	Paucimonas
OTU_1485			1	Planctomycetes	Planctomycetacia	Planctomycetales	Planctomycetaceae	Planctomycetaceae_uncla
OTU_1487			1	Firmicutes	Clostridia	Clostridiales	Lachnospiraceae	Lachnoclostridium_5
OTU_153			1	Firmicutes	Firmicutes_uncla	Firmicutes_uncla	Firmicutes_uncla	Firmicutes_uncla
OTU_156			1	Gemmatimonadetes	Gemmatimonadetes	Gemmatimonadales	Gemmatimonadaceae	uncultured
OTU_167			1	Firmicutes	Clostridia	Clostridiales	Ruminococcaceae	Pseudobacteroides
OTU_17107			1	Armatimonadetes	uncultured	uncultured_or	uncultured_fa	uncultured_ge
OTU_178			1	Firmicutes	Clostridia	Clostridiales	Peptococcaceae	uncultured
OTU_200			1	Proteobacteria	Alphaproteobacteria	Sphingomonadales	Sphingomonadaceae	Sphingomonas
OTU_213			1	Actinobacteria	Rubrobacteria	Rubrobacterales	Rubrobacteriaceae	Rubrobacter
OTU_227			1	Deinococcus-Thermus	Deinococci	KD3-62	KD3-62_fa	KD3-62_ge
OTU_230			1	Chloroflexi	Thermomicrobia	JG30-KF-CM45	JG30-KF-CM45_fa	JG30-KF-CM45_ge
OTU_235			1	Proteobacteria	Alphaproteobacteria	Rhizobiales	Bradyrhizobiaceae	Bradyrhizobiaceae_uncla
OTU_242			1	Planctomycetes	Phycisphaerae	Tepidisphaerales	Tepidisphaeraceae	Tepidisphaeraceae_ge
OTU_301			1	Firmicutes	Clostridia	Clostridiales	Syntrophomonadaceae	Syntrophomonas
OTU_309			1	Bacteria_uncla	Bacteria_uncla	Bacteria_uncla	Bacteria_uncla	Bacteria_uncla
OTU_3123			1	Firmicutes	Clostridia	Clostridiales	Heliobacteriaceae	Hydrogenispora
OTU_314			1	Gemmatimonadetes	Gemmatimonadetes	Gemmatimonadales	Gemmatimonadaceae	Gemmatimonadaceae_uncla
OTU_315			1	Proteobacteria	Gammaproteobacteria	Xanthomonadales	Xanthomonadaceae	Arenimonas
OTU_320			1	Firmicutes	Negativicutes	Selenomonadales	uncultured	uncultured_ge
OTU_336			1	Acidobacteria	Solibacteres	Solibacterales	Solibacteraceae_(Subgroup_3)	Solibacteraceae_(Subgroup_3)_uncla
OTU_354			1	Proteobacteria	Alphaproteobacteria	Rhizobiales	Methylobacteriaceae	Microvirga
OTU_357			1	Firmicutes	Clostridia	Clostridiales	Christensenellaceae	Christensenellaceae_R-7_group
OTU_3649			1	Firmicutes	Clostridia	Clostridiales	Peptococcaceae	Thermincola
OTU_38			1	Firmicutes	Clostridia	Clostridiales	Ruminococcaceae	Ruminiclostridium_1
OTU_3882			1	Firmicutes	Clostridia	Clostridiales	Ruminococcaceae	Acetivibrio
OTU_391			1	Firmicutes	Clostridia	Clostridiales	Peptostreptococcaceae	Peptostreptococcaceae_uncla
OTU_395			1	Firmicutes	Clostridia	Clostridiales	Heliobacteriaceae	Hydrogenispora
OTU_399			1	Proteobacteria	Deltaproteobacteria	Myxococcales	Myxococcales_uncla	Myxococcales_uncla
OTU_406			1	Planctomycetes	Phycisphaerae	Tepidisphaerales	Tepidisphaeraceae	Tepidisphaeraceae_ge
OTU_4064			1	Firmicutes	Clostridia	D8A-2	D8A-2_fa	D8A-2_ge
OTU_409			1	Chloroflexi	Anaerolineae	Anaerolineales	Anaerolineaceae	Anaerolineaceae_uncla
OTU_434			1	Firmicutes	Negativicutes	Selenomonadales	Veillonellaceae	Veillonellaceae_uncla
OTU_4400			1	Firmicutes	Clostridia	Clostridiales	Lachnospiraceae	Lachnospiraceae_uncla
OTU_453			1	Firmicutes	Negativicutes	Selenomonadales	Veillonellaceae	Sporomusa
OTU_470			1	Proteobacteria	Alphaproteobacteria	Rhodospirillales	Rhodospirillaceae	Skermanella
OTU_4831			1	Acidobacteria	Subgroup_6	Subgroup_6_or	Subgroup_6_fa	Subgroup_6_ge
OTU_513			1	Bacteria_uncla	Bacteria_uncla	Bacteria_uncla	Bacteria_uncla	Bacteria_uncla
OTU_5241			1	Firmicutes	Clostridia	Clostridiales	Heliobacteriaceae	Hydrogenispora
OTU_532			1	Bacteria_uncla	Bacteria_uncla	Bacteria_uncla	Bacteria_uncla	Bacteria_uncla
OTU_536			1	Firmicutes	Clostridia	Clostridiales	Clostridiales_uncla	Clostridiales_uncla
OTU_5535			1	Bacteria_uncla	Bacteria_uncla	Bacteria_uncla	Bacteria_uncla	Bacteria_uncla
OTU_563			1	Firmicutes	Negativicutes	Selenomonadales	Veillonellaceae	Anaerosporomusa
OTU_566			1	Firmicutes	Firmicutes_uncla	Firmicutes_uncla	Firmicutes_uncla	Firmicutes_uncla
OTU_577			1	Armatimonadetes	uncultured	uncultured_or	uncultured_fa	uncultured_ge
OTU_595			1	Bacteria_uncla	Bacteria_uncla	Bacteria_uncla	Bacteria_uncla	Bacteria_uncla
OTU_601			1	Firmicutes	Clostridia	Clostridiales	Clostridiales_uncla	Clostridiales_uncla
OTU_670			1	Firmicutes	Clostridia	Clostridiales	Family_XIII	uncultured
OTU_675			1	Proteobacteria	Betaproteobacteria	Burkholderiales	Comamonadaceae	Caenimonas
OTU_689			1	Planctomycetes	Planctomycetacia	Planctomycetales	Planctomycetaceae	Pir4_lineage
OTU_715			1	Deinococcus-Thermus	Deinococci	KD3-62	KD3-62_fa	KD3-62_ge
OTU_766			1	Proteobacteria	Alphaproteobacteria	Rhodospirillales	Rhodospirillaceae	Skermanella
OTU_7791			1	Firmicutes	Clostridia	Clostridiales	Gracilibacteraceae	Gracilibacteraceae_uncla
OTU_7810			1	Firmicutes	Clostridia	Clostridiales	Ruminococcaceae	Ruminiclostridium_1
OTU_783			1	Firmicutes	Negativicutes	Selenomonadales	Veillonellaceae	Veillonellaceae_uncla
OTU_804			1	Armatimonadetes	uncultured	uncultured_or	uncultured_fa	uncultured_ge
OTU_8211			1	Firmicutes	Clostridia	Clostridiales	Ruminococcaceae	Ruminococcaceae_uncla
OTU_852			1	Firmicutes	Clostridia	Clostridiales	Heliobacteriaceae	Hydrogenispora
OTU_888			1	BRC1	BRC1_cl	BRC1_or	BRC1_fa	BRC1_ge
OTU_921			1	Actinobacteria	Actinobacteria	Streptomycetales	Streptomycetaceae	Streptomyces
OTU_968			1	Chloroflexi	KD4-96	KD4-96_or	KD4-96_fa	KD4-96_ge
OTU_977			1	Proteobacteria	Alphaproteobacteria	Rhizobiales	Methylobacteriaceae	Microvirga
OTU_1458			2	Firmicutes	Bacilli	Bacillales	Paenibacillaceae	Brevibacillus
OTU_4389			2	Firmicutes	Bacilli	Bacillales	Paenibacillaceae	Aneurinibacillus
OTU_245			3	Actinobacteria	Actinobacteria	Micrococcales	Micrococcaceae	Micrococcaceae_uncla
OTU_276			3	Actinobacteria	Thermoleophilia	Solirubrobacterales	Elev-16S-1332	Elev-16S-1332_ge
OTU_4892			3	Actinobacteria	Thermoleophilia	Solirubrobacterales	Elev-16S-1332	Elev-16S-1332_ge
OTU_173	OTU_173	Anaerolineaceae, OTU_173	4	Chloroflexi	Anaerolineae	Anaerolineales	Anaerolineaceae	Anaerolineaceae_uncla
OTU_1047	OTU_1047	Family_XVIII, OTU_1047	4	Firmicutes	Clostridia	Clostridiales	Family_XVIII	Family_XVIII_uncla
OTU_287	OTU_287	Methanocellaceae, OTU_287	4	Euryarchaeota	Methanomicrobia	Methanocellales	Methanocellaceae	Methanocella
OTU_244	OTU_244	OPB35_soil_group_fa, OTU_244	4	Verrucomicrobia	OPB35_soil_group	OPB35_soil_group_or	OPB35_soil_group_fa	OPB35_soil_group_ge
OTU_48	OTU_48	SB-5_fa, OTU_48	4	Bacteroidetes	SB-5	SB-5_or	SB-5_fa	SB-5_ge
OTU_358	OTU_358	Subgroup_6_fa, OTU_358	4	Acidobacteria	Subgroup_6	Subgroup_6_or	Subgroup_6_fa	Subgroup_6_ge
OTU_1127			4	Planctomycetes	Phycisphaerae	Phycisphaerales	Phycisphaerales_uncla	Phycisphaerales_uncla
OTU_1250			4	Firmicutes	Clostridia	Clostridiales	Clostridiales_uncla	Clostridiales_uncla
OTU_18906			4	Firmicutes	Clostridia	Clostridiales	Ruminococcaceae	Ruminococcaceae_uncla
OTU_3157			4	Firmicutes	Negativicutes	Selenomonadales	Veillonellaceae	Sporomusa
OTU_3292			4	Bacteria_uncla	Bacteria_uncla	Bacteria_uncla	Bacteria_uncla	Bacteria_uncla
OTU_335			4	BRC1	BRC1_cl	BRC1_or	BRC1_fa	BRC1_ge
OTU_355			4	Planctomycetes	Phycisphaerae	Tepidisphaerales	Tepidisphaeraceae	Tepidisphaeraceae_ge
OTU_3775			4	Firmicutes	Clostridia	Clostridiales	Clostridiales_uncla	Clostridiales_uncla
OTU_495			4	Firmicutes	Clostridia	Clostridiales	Heliobacteriaceae	Hydrogenispora
OTU_499			4	Planctomycetes	Phycisphaerae	Tepidisphaerales	Tepidisphaeraceae	Tepidisphaeraceae_ge
OTU_506			4	Chloroflexi	Chloroflexi_uncla	Chloroflexi_uncla	Chloroflexi_uncla	Chloroflexi_uncla
OTU_5177			4	Firmicutes	Clostridia	Clostridiales	Heliobacteriaceae	Hydrogenispora
OTU_537			4	Firmicutes	Clostridia	Clostridiales	Clostridiales_uncla	Clostridiales_uncla
OTU_5809			4	Chloroflexi	Anaerolineae	Anaerolineales	Anaerolineaceae	uncultured
OTU_611			4	Euryarchaeota	Methanomicrobia	Methanosarcinales	Methanotrichaceae	Methanosaeta
OTU_615			4	Firmicutes	Clostridia	Clostridiales	Peptococcaceae	Desulfitibacter
OTU_726			4	Planctomycetes	Phycisphaerae	S15A-MN16	S15A-MN16_fa	S15A-MN16_ge
OTU_736			4	WS1	WS1_cl	WS1_or	WS1_fa	WS1_ge
OTU_7428			4	Chloroflexi	Anaerolineae	Anaerolineales	Anaerolineaceae	Anaerolinea
OTU_825			4	Euryarchaeota	Methanomicrobia	Methanocellales	Methanocellaceae	Methanocellaceae_uncla
OTU_9430			4	Firmicutes	Clostridia	Clostridiales	Peptococcaceae	Thermincola
OTU_986			4	Bacteria_uncla	Bacteria_uncla	Bacteria_uncla	Bacteria_uncla	Bacteria_uncla
OTU_3835			5	Thaumarchaeota	Soil_Crenarchaeotic_Group(SCG)	Unknown_Order	Unknown_Family	Candidatus_Nitrososphaera
OTU_651			5	Thaumarchaeota	Soil_Crenarchaeotic_Group(SCG)	Soil_Crenarchaeotic_Group(SCG)_or	Soil_Crenarchaeotic_Group(SCG)_fa	Soil_Crenarchaeotic_Group(SCG)_ge
OTU_1063			6	Chloroflexi	Anaerolineae	Anaerolineales	Anaerolineaceae	Anaerolineaceae_uncla
OTU_1180			6	Acidobacteria	Solibacteres	Solibacterales	Solibacteraceae_(Subgroup_3)	Solibacteraceae_(Subgroup_3)_uncla
OTU_1214			6	Bacteria_uncla	Bacteria_uncla	Bacteria_uncla	Bacteria_uncla	Bacteria_uncla
OTU_28			6	Acidobacteria	Acidobacteria	Acidobacteriales	Acidobacteriaceae_(Subgroup_1)	Candidatus_Koribacter
OTU_400			6	Acidobacteria	Solibacteres	Solibacterales	Solibacteraceae_(Subgroup_3)	Candidatus_Solibacter
OTU_410			6	Gemmatimonadetes	S0134_terrestrial_group	S0134_terrestrial_group_or	S0134_terrestrial_group_fa	S0134_terrestrial_group_ge
OTU_572			6	Chloroflexi	Anaerolineae	Anaerolineales	Anaerolineaceae	Anaerolinea
OTU_629			6	Chloroflexi	Anaerolineae	Anaerolineales	Anaerolineaceae	Anaerolineaceae_uncla
OTU_663			6	Chloroflexi	Anaerolineae	Anaerolineales	Anaerolineaceae	Anaerolinea
OTU_6834			6	Chloroflexi	Chloroflexi_uncla	Chloroflexi_uncla	Chloroflexi_uncla	Chloroflexi_uncla
OTU_7746			6	Acidobacteria	Solibacteres	Solibacterales	Solibacteraceae_(Subgroup_3)	Solibacteraceae_(Subgroup_3)_uncla
OTU_939			6	Planctomycetes	Planctomycetacia	Planctomycetales	Planctomycetaceae	Planctomycetaceae_uncla
OTU_161	OTU_161	Anaerolineaceae, OTU_161	7	Chloroflexi	Anaerolineae	Anaerolineales	Anaerolineaceae	Anaerolineaceae_uncla
OTU_259	OTU_259	Anaerolineaceae, OTU_259	7	Chloroflexi	Anaerolineae	Anaerolineales	Anaerolineaceae	Anaerolinea
OTU_96	OTU_96	Anaerolineaceae, OTU_96	7	Chloroflexi	Anaerolineae	Anaerolineales	Anaerolineaceae	Anaerolineaceae_uncla
OTU_1492	OTU_1492	Armatimonadetes_uncla, OTU_1492	7	Armatimonadetes	Armatimonadetes_uncla	Armatimonadetes_uncla	Armatimonadetes_uncla	Armatimonadetes_uncla
OTU_21	OTU_21	Bacteroidetes_vadinHA17_fa, OTU_21	7	Bacteroidetes	Bacteroidetes_vadinHA17	Bacteroidetes_vadinHA17_or	Bacteroidetes_vadinHA17_fa	Bacteroidetes_vadinHA17_ge
OTU_2715	OTU_2715	Lachnospiraceae, OTU_2715	7	Firmicutes	Clostridia	Clostridiales	Lachnospiraceae	Mobilitalea
OTU_216	OTU_216	SJA-15_fa, OTU_216	7	Chloroflexi	SJA-15	SJA-15_or	SJA-15_fa	SJA-15_ge
OTU_45	OTU_45	uncultured_fa, OTU_45	7	Armatimonadetes	uncultured	uncultured_or	uncultured_fa	uncultured_ge
OTU_74	OTU_74	WCHB1-32_fa, OTU_74	7	Bacteroidetes	WCHB1-32	WCHB1-32_or	WCHB1-32_fa	WCHB1-32_ge
OTU_1262			7	Proteobacteria	Deltaproteobacteria	Myxococcales	Myxococcales_uncla	Myxococcales_uncla
OTU_1325			7	Chloroflexi	Anaerolineae	Anaerolineales	Anaerolineaceae	Anaerolinea
OTU_14102			7	Chloroflexi	Chloroflexi_uncla	Chloroflexi_uncla	Chloroflexi_uncla	Chloroflexi_uncla
OTU_18620			7	Latescibacteria	Latescibacteria_cl	Latescibacteria_or	Latescibacteria_fa	Latescibacteria_ge
OTU_2833			7	Armatimonadetes	uncultured	uncultured_or	uncultured_fa	uncultured_ge
OTU_431			7	Firmicutes	Clostridia	Clostridiales	Clostridiales_uncla	Clostridiales_uncla
OTU_481			7	Deinococcus-Thermus	Deinococci	KD3-62	KD3-62_fa	KD3-62_ge
OTU_503			7	Bacteria_uncla	Bacteria_uncla	Bacteria_uncla	Bacteria_uncla	Bacteria_uncla
OTU_523			7	Chloroflexi	SJA-15	SJA-15_or	SJA-15_fa	SJA-15_ge
OTU_5246			7	Actinobacteria	Coriobacteriia	Coriobacteriales	Coriobacteriaceae	uncultured
OTU_5481			7	Firmicutes	Clostridia	Clostridiales	Clostridiaceae_1	Clostridiaceae_1_uncla
OTU_598			7	Armatimonadetes	uncultured	uncultured_or	uncultured_fa	uncultured_ge
OTU_666			7	Chloroflexi	Anaerolineae	Anaerolineales	Anaerolineaceae	uncultured
OTU_730			7	Armatimonadetes	uncultured	uncultured_or	uncultured_fa	uncultured_ge
OTU_743			7	Deinococcus-Thermus	Deinococci	KD3-62	KD3-62_fa	KD3-62_ge
OTU_771			7	Chloroflexi	Anaerolineae	Anaerolineales	Anaerolineaceae	uncultured
OTU_869			7	Firmicutes	Clostridia	Clostridiales	Peptococcaceae	Peptococcaceae_uncla
OTU_917			7	Firmicutes	Negativicutes	Selenomonadales	Veillonellaceae	Sporomusa
OTU_94			7	Firmicutes	Clostridia	Clostridiales	Peptococcaceae	Cryptanaerobacter
OTU_969			7	Armatimonadetes	Chthonomonadetes	Chthonomonadales	Chthonomonadales_fa	Chthonomonadales_ge
OTU_299			8	Firmicutes	Negativicutes	Selenomonadales	Veillonellaceae	Pelosinus
OTU_703			8	Firmicutes	Clostridia	Clostridiales	Lachnospiraceae	Lachnospiraceae_uncla
OTU_895			8	Firmicutes	Bacilli	Bacillales	Paenibacillaceae	Paenibacillus
OTU_1			9	Firmicutes	Bacilli	Bacillales	Bacillales_uncla	Bacillales_uncla
OTU_104			9	Firmicutes	Bacilli	Bacillales	Bacillales_uncla	Bacillales_uncla
OTU_10889			9	Firmicutes	Bacilli	Bacillales	Bacillales_uncla	Bacillales_uncla
OTU_11103			9	Firmicutes	Bacilli	Bacillales	Planococcaceae	Planococcaceae_uncla
OTU_155			9	Actinobacteria	Actinobacteria	Pseudonocardiales	Pseudonocardiaceae	Pseudonocardia
OTU_19			9	Firmicutes	Bacilli	Bacillales	Bacillaceae	Bacillaceae_uncla
OTU_192			9	Firmicutes	Bacilli	Bacillales	Bacillales_uncla	Bacillales_uncla
OTU_22			9	Firmicutes	Bacilli	Bacillales	Planococcaceae	Lysinibacillus
OTU_234			9	Firmicutes	Bacilli	Bacillales	Planococcaceae	Psychrobacillus
OTU_243			9	Firmicutes	Bacilli	Bacillales	Planococcaceae	Planococcaceae_uncla
OTU_269			9	Actinobacteria	Actinobacteria	Pseudonocardiales	Pseudonocardiaceae	Pseudonocardia
OTU_295			9	Actinobacteria	Thermoleophilia	Solirubrobacterales	Patulibacteraceae	Patulibacter
OTU_321			9	Firmicutes	Bacilli	Bacillales	Paenibacillaceae	Paenibacillus
OTU_529			9	Firmicutes	Bacilli	Bacillales	Planococcaceae	Sporosarcina
OTU_633			9	Firmicutes	Bacilli	Bacillales	Bacillales_uncla	Bacillales_uncla
OTU_763			9	Actinobacteria	Actinobacteria	Pseudonocardiales	Pseudonocardiaceae	Actinomycetospora
OTU_7751			9	Firmicutes	Bacilli	Bacilli_uncla	Bacilli_uncla	Bacilli_uncla
OTU_455	OTU_455	Anaerolineaceae, OTU_455	10	Chloroflexi	Anaerolineae	Anaerolineales	Anaerolineaceae	Anaerolinea
OTU_1354	OTU_1354	Bathyarchaeota_fa, OTU_1354	10	Bathyarchaeota	Bathyarchaeota_cl	Bathyarchaeota_or	Bathyarchaeota_fa	Bathyarchaeota_ge
OTU_138	OTU_138	Bathyarchaeota_fa, OTU_138	10	Bathyarchaeota	Bathyarchaeota_cl	Bathyarchaeota_or	Bathyarchaeota_fa	Bathyarchaeota_ge
OTU_19750	OTU_19750	Bathyarchaeota_fa, OTU_19750	10	Bathyarchaeota	Bathyarchaeota_cl	Bathyarchaeota_or	Bathyarchaeota_fa	Bathyarchaeota_ge
OTU_109	OTU_109	Chthonomonadales_fa, OTU_109	10	Armatimonadetes	Chthonomonadetes	Chthonomonadales	Chthonomonadales_fa	Chthonomonadales_ge
OTU_106	OTU_106	Clostridia_uncla, OTU_106	10	Firmicutes	Clostridia	Clostridia_uncla	Clostridia_uncla	Clostridia_uncla
OTU_12	OTU_12	Clostridiaceae_1, OTU_12	10	Firmicutes	Clostridia	Clostridiales	Clostridiaceae_1	Clostridium_sensu_stricto_10
OTU_158	OTU_158	Clostridiaceae_1, OTU_158	10	Firmicutes	Clostridia	Clostridiales	Clostridiaceae_1	Clostridiaceae_1_uncla
OTU_36	OTU_36	Clostridiaceae_1, OTU_36	10	Firmicutes	Clostridia	Clostridiales	Clostridiaceae_1	Clostridium_sensu_stricto_1
OTU_3904	OTU_3904	Clostridiaceae_1, OTU_3904	10	Firmicutes	Clostridia	Clostridiales	Clostridiaceae_1	Clostridium_sensu_stricto_10
OTU_58	OTU_58	Clostridiaceae_1, OTU_58	10	Firmicutes	Clostridia	Clostridiales	Clostridiaceae_1	Clostridium_sensu_stricto_8
OTU_7	OTU_7	Clostridiaceae_1, OTU_7	10	Firmicutes	Clostridia	Clostridiales	Clostridiaceae_1	Clostridium_sensu_stricto_8
OTU_95	OTU_95	Clostridiaceae_1, OTU_95	10	Firmicutes	Clostridia	Clostridiales	Clostridiaceae_1	Clostridium_sensu_stricto_10
OTU_237	OTU_237	Haliangiaceae, OTU_237	10	Proteobacteria	Deltaproteobacteria	Myxococcales	Haliangiaceae	Haliangium
OTU_206	OTU_206	KD3-62_fa, OTU_206	10	Deinococcus-Thermus	Deinococci	KD3-62	KD3-62_fa	KD3-62_ge
OTU_81	OTU_81	KD4-96_fa, OTU_81	10	Chloroflexi	KD4-96	KD4-96_or	KD4-96_fa	KD4-96_ge
OTU_3964	OTU_3964	Methanocellaceae, OTU_3964	10	Euryarchaeota	Methanomicrobia	Methanocellales	Methanocellaceae	Methanocella
OTU_80	OTU_80	MSBL9_fa, OTU_80	10	Planctomycetes	Phycisphaerae	MSBL9	MSBL9_fa	MSBL9_ge
OTU_168	OTU_168	Ruminococcaceae, OTU_168	10	Firmicutes	Clostridia	Clostridiales	Ruminococcaceae	Ruminiclostridium_1
OTU_4383	OTU_4383	Subgroup_6_fa, OTU_4383	10	Acidobacteria	Subgroup_6	Subgroup_6_or	Subgroup_6_fa	Subgroup_6_ge
OTU_305	OTU_305	Tepidisphaeraceae, OTU_305	10	Planctomycetes	Phycisphaerae	Tepidisphaerales	Tepidisphaeraceae	Tepidisphaeraceae_ge
OTU_277	OTU_277	Thermoplasmatales_Incertae_Sedis, OTU_277	10	Euryarchaeota	Thermoplasmata	Thermoplasmatales	Thermoplasmatales_Incertae_Sedis	Methanomassiliicoccus
OTU_101			10	Armatimonadetes	uncultured	uncultured_or	uncultured_fa	uncultured_ge
OTU_10682			10	Planctomycetes	Planctomycetacia	Planctomycetales	Planctomycetaceae	Planctomycetaceae_uncla
OTU_11104			10	Acidobacteria	Subgroup_18	Subgroup_18_or	Subgroup_18_fa	Subgroup_18_ge
OTU_120			10	Firmicutes	Negativicutes	Selenomonadales	Veillonellaceae	uncultured
OTU_1235			10	Bacteria_uncla	Bacteria_uncla	Bacteria_uncla	Bacteria_uncla	Bacteria_uncla
OTU_1268			10	Euryarchaeota	Methanomicrobia	Methanocellales	Methanocellaceae	Rice_Cluster_I
OTU_1338			10	Euryarchaeota	Methanomicrobia	Methanocellales	Methanocellales_uncla	Methanocellales_uncla
OTU_146			10	Proteobacteria	Deltaproteobacteria	Myxococcales	Archangiaceae	Anaeromyxobacter
OTU_157			10	Firmicutes	Negativicutes	Selenomonadales	uncultured	uncultured_ge
OTU_160			10	Acidobacteria	Subgroup_6	Subgroup_6_or	Subgroup_6_fa	Subgroup_6_ge
OTU_163			10	Firmicutes	Clostridia	Clostridiales	Clostridiaceae_1	Fonticella
OTU_176			10	Firmicutes	Negativicutes	Selenomonadales	Veillonellaceae	uncultured
OTU_208			10	Firmicutes	Clostridia	Clostridiales	Clostridiaceae_1	Clostridiaceae_1_uncla
OTU_209			10	Firmicutes	Clostridia	Clostridiales	Peptococcaceae	Desulfitobacterium
OTU_2443			10	Firmicutes	Clostridia	Clostridiales	Heliobacteriaceae	Hydrogenispora
OTU_249			10	Firmicutes	Clostridia	Clostridiales	Ruminococcaceae	Anaerobacterium
OTU_257			10	Proteobacteria	Deltaproteobacteria	Syntrophobacterales	Syntrophaceae	Syntrophus
OTU_266			10	Armatimonadetes	Armatimonadetes_uncla	Armatimonadetes_uncla	Armatimonadetes_uncla	Armatimonadetes_uncla
OTU_273			10	Armatimonadetes	uncultured	uncultured_or	uncultured_fa	uncultured_ge
OTU_278			10	Firmicutes	Clostridia	Clostridiales	Clostridiales_uncla	Clostridiales_uncla
OTU_293			10	Actinobacteria	Coriobacteriia	Coriobacteriales	Coriobacteriaceae	uncultured
OTU_298			10	Planctomycetes	Phycisphaerae	Tepidisphaerales	Tepidisphaeraceae	Tepidisphaeraceae_ge
OTU_326			10	Firmicutes	Clostridia	Clostridiales	Clostridiaceae_1	Clostridiaceae_1_uncla
OTU_3456			10	Firmicutes	Clostridia	Clostridiales	Peptococcaceae	Peptococcaceae_uncla
OTU_360			10	Firmicutes	Clostridia	Clostridiales	Ruminococcaceae	Ruminococcaceae_uncla
OTU_392			10	Firmicutes	Clostridia	Clostridiales	Clostridiaceae_1	Clostridiaceae_1_uncla
OTU_393			10	Armatimonadetes	uncultured	uncultured_or	uncultured_fa	uncultured_ge
OTU_3939			10	Firmicutes	Negativicutes	Selenomonadales	Veillonellaceae	Sporomusa
OTU_418			10	Planctomycetes	Planctomycetacia	Planctomycetales	Planctomycetaceae	Isosphaera
OTU_463			10	Acidobacteria	Subgroup_18	Subgroup_18_or	Subgroup_18_fa	Subgroup_18_ge
OTU_483			10	Firmicutes	Clostridia	Clostridiales	Heliobacteriaceae	Hydrogenispora
OTU_484			10	Planctomycetes	Phycisphaerae	Tepidisphaerales	Tepidisphaeraceae	Tepidisphaeraceae_ge
OTU_4853			10	Firmicutes	Clostridia	Clostridiales	Christensenellaceae	uncultured
OTU_487			10	Firmicutes	Clostridia	Clostridiales	Clostridiaceae_1	Oxobacter
OTU_491			10	Firmicutes	Erysipelotrichia	Erysipelotrichales	Erysipelotrichaceae	Turicibacter
OTU_493			10	Firmicutes	Negativicutes	Selenomonadales	Veillonellaceae	uncultured
OTU_494			10	Proteobacteria	Deltaproteobacteria	Myxococcales	Myxococcales_uncla	Myxococcales_uncla
OTU_498			10	Firmicutes	Negativicutes	Selenomonadales	Veillonellaceae	Veillonellaceae_uncla
OTU_508			10	Planctomycetes	Phycisphaerae	Tepidisphaerales	Tepidisphaeraceae	Tepidisphaeraceae_ge
OTU_5125			10	Firmicutes	Clostridia	Clostridiales	Ruminococcaceae	Ruminiclostridium_1
OTU_526			10	Bacteria_uncla	Bacteria_uncla	Bacteria_uncla	Bacteria_uncla	Bacteria_uncla
OTU_528			10	Firmicutes	Clostridia	Clostridia_uncla	Clostridia_uncla	Clostridia_uncla
OTU_54			10	Firmicutes	Clostridia	Clostridiales	Peptostreptococcaceae	Sporacetigenium
OTU_5544			10	Firmicutes	Clostridia	Clostridiales	Clostridiaceae_1	Clostridiaceae_1_uncla
OTU_582			10	Verrucomicrobia	OPB35_soil_group	OPB35_soil_group_or	OPB35_soil_group_fa	OPB35_soil_group_ge
OTU_584			10	Firmicutes	Negativicutes	Selenomonadales	Veillonellaceae	Sporomusa
OTU_593			10	Planctomycetes	Planctomycetacia	Planctomycetales	Planctomycetaceae	Pir4_lineage
OTU_604			10	Firmicutes	Negativicutes	Selenomonadales	Veillonellaceae	Veillonellaceae_uncla
OTU_609			10	Chloroflexi	SJA-15	SJA-15_or	SJA-15_fa	SJA-15_ge
OTU_624			10	Chloroflexi	SJA-15	SJA-15_or	SJA-15_fa	SJA-15_ge
OTU_630			10	Planctomycetes	Phycisphaerae	Tepidisphaerales	Tepidisphaeraceae	Tepidisphaeraceae_ge
OTU_676			10	Planctomycetes	Phycisphaerae	Tepidisphaerales	Tepidisphaeraceae	Tepidisphaeraceae_ge
OTU_688			10	Chloroflexi	Chloroflexi_uncla	Chloroflexi_uncla	Chloroflexi_uncla	Chloroflexi_uncla
OTU_699			10	Proteobacteria	Deltaproteobacteria	Syntrophobacterales	Syntrophaceae	Syntrophaceae_uncla
OTU_70			10	Chloroflexi	Anaerolineae	Anaerolineales	Anaerolineaceae	Anaerolinea
OTU_704			10	Firmicutes	Clostridia	Clostridiales	Clostridiaceae_1	Oxobacter
OTU_764			10	Firmicutes	Clostridia	Clostridiales	Clostridiaceae_1	Clostridiaceae_1_uncla
OTU_7817			10	Firmicutes	Clostridia	Clostridiales	Ruminococcaceae	Ruminococcaceae_uncla
OTU_8534			10	Firmicutes	Clostridia	Clostridiales	Clostridiaceae_1	Clostridiaceae_1_uncla
OTU_86			10	Firmicutes	Clostridia	Clostridiales	Clostridiaceae_1	Clostridium_sensu_stricto_1
OTU_868			10	Acidobacteria	Solibacteres	Solibacterales	Solibacteraceae_(Subgroup_3)	Candidatus_Solibacter
OTU_8916			10	Bacteria_uncla	Bacteria_uncla	Bacteria_uncla	Bacteria_uncla	Bacteria_uncla
OTU_916			10	Planctomycetes	Planctomycetacia	Planctomycetales	Planctomycetaceae	Planctomycetaceae_uncla
OTU_93			10	Firmicutes	Clostridia	Clostridiales	Heliobacteriaceae	Hydrogenispora
OTU_932			10	Firmicutes	Clostridia	Clostridiales	Christensenellaceae	Christensenellaceae_uncla
OTU_9758			10	Armatimonadetes	Armatimonadetes_uncla	Armatimonadetes_uncla	Armatimonadetes_uncla	Armatimonadetes_uncla
